# Supplementary material for: First- vs. Second-Generation Autologous Platelet Concentrates and Their Implications for Wound Healing: Differences in Proteome and Secretome
Source: Bioengineering (Basel). 2024 Nov 20;11(11):1171. doi: 10.3390/bioengineering11111171 (PMC11591784; doi:10.3390/bioengineering11111171)
Supplement: Supplementary file 1 [file bioengineering-11-01171-s001.zip]

Archive with 4 entries (4 files):
- Suppl. table S1_PRF vs. PRP.xlsx
- Suppl. table S2_PRF vs. PRP.xlsx
- Suppl. table S3_PRF vs. PRP.xlsx
- Supplemental Figures.pdf
