# Supplementary material for: First- vs. Second-Generation Autologous Platelet Concentrates and Their Implications for Wound Healing: Differences in Proteome and Secretome
Source: Bioengineering (Basel). 2024 Nov 20;11(11):1171. doi: 10.3390/bioengineering11111171 (PMC11591784; doi:10.3390/bioengineering11111171)
Supplement: Supplementary file 1 [file bioengineering-11-01171-s001.zip › Suppl. table S1_PRF vs. PRP.xlsx]

## Sheet: File_01_Total proteins
Supplementary data 01: List of proteins identified in the desiganted groups employing discovery proteomics strategy
List of proteins											LFQ protein intensity
											Pellet									Supernatant
											PFP			PRF			PRP			PFP			PRF			PRP
Protein IDs	Protein names	Gene names	Peptide sequences	Fasta headers	Peptides	Sequence coverage [%]	Mol. weight [kDa]	Sequence length	Intensity	Gene names	Replicate_01	Replicate_02	Replicate_03	Replicate_01	Replicate_02	Replicate_03	Replicate_01	Replicate_02	Replicate_03	Replicate_01	Replicate_02	Replicate_03	Replicate_01	Replicate_02	Replicate_03	Replicate_01	Replicate_02	Replicate_03
P02768	Serum albumin	ALB	AACLLPKLDELR;AAFTECCQAADK;AAFTECCQAADKAACLLPK;AAFTECCQAADKAACLLPKLDELR;ADDKETCFAEEGK;ADDKETCFAEEGKK;ADLAKYICENQDSISSK;AEFAEVSKLVTDLTK;AEFAEVSKLVTDLTKVHTECCHGDLLECADDR;AFKAWAVAR;ALVLIAFAQYLQQCPFEDHVK;ATKEQLKAVMDDFAAFVEK;AVMDDFAAFVEK;AWAVAR;CASLQKFGER;CCAAADPHECYAK;CCKADDKETCFAEEGK;CCTESLVNR;CCTESLVNRRPCFSALEVDETYVPK;DLGEENFK;DVCKNYAEAK;DVFLGMFLYEYAR;ECCEKPLLEK;EFNAETFTFHADICTLSEK;EFNAETFTFHADICTLS…	sp|P02768|ALBU_HUMAN Albumin OS=Homo sapiens OX=9606 GN=ALB PE=1 SV=2	102	93.1	69.366	609	1188800000000	ALB	1830100000	1650300000	1755300000	1973000000	1177100000	425420000	848660000	1667400000	575910000	3013700000	2796200000	6206200000	6326700000	9250800000	5376300000	7316600000	8016300000	3627300000
P68871	Hemoglobin subunit beta;LVV-hemorphin-7;Spinorphin	HBB	EFTPPVQAAYQK;EFTPPVQAAYQKVVAGVANALAHK;EFTPPVQAAYQKVVAGVANALAHKYH;FFESFGDLSTPDAVMGNPK;FFESFGDLSTPDAVMGNPKVK;GTFATLSELHCDK;GTFATLSELHCDKLHVDPENFR;KVLGAFSDGLAHLDNLK;KVLGAFSDGLAHLDNLKGTFATLSELHCDK;LHVDPENFR;LLGNVLVCVLAHHFGK;LLGNVLVCVLAHHFGKEFTPPVQAAYQK;LLVVYPWTQR;SAVTALWGK;SAVTALWGKVNVDEVGGEALGR;VHLTPEEK;VHLTPEEKSAVTALWGKVNVDEVGGEALGR;VLGAFSDGLAHLDNLK;VLGAFSDGLAHLDNLKGTFATLSELHCDK;VLGAFSDGLAHLDNLKGTF…	sp|P68871|HBB_HUMAN Hemoglobin subunit beta OS=Homo sapiens OX=9606 GN=HBB PE=1 SV=2	23	96.6	15.998	147	133340000000	HBB	1750900	606460	246220	11918000000	489930000	751800000	56384000	10411000	6530800	916210	516970	296260	2028700000	1502700000	2077800000	58215000	5767400	2926900
P69905	Hemoglobin subunit alpha	HBA1	AAWGKVGAHAGEYGAEALER;FLASVSTVLTSK;FLASVSTVLTSKYR;KVADALTNAVAHVDDMPNALSALSDLHAHK;LLSHCLLVTLAAHLPAEFTPAVHASLDK;LLSHCLLVTLAAHLPAEFTPAVHASLDKFLASVSTVLTSK;MFLSFPTTK;MVLSPADKTNVK;TYFPHFDLSHGSAQVK;TYFPHFDLSHGSAQVKGHGK;TYFPHFDLSHGSAQVKGHGKK;VADALTNAVAHVDDMPNALSALSDLHAHK;VADALTNAVAHVDDMPNALSALSDLHAHKLR;VGAHAGEYGAEALER;VGAHAGEYGAEALERMFLSFPTTK;VLSPADKTNVK;VLSPADKTNVKAAWGK	sp|P69905|HBA_HUMAN Hemoglobin subunit alpha OS=Homo sapiens OX=9606 GN=HBA1 PE=1 SV=2	17	95.1	15.257	142	69135000000	HBA1	1861400	750040	211210	7871000000	469420000	659210000	67189000	8920400	4828300	595080	579700	229260	2307700000	1787000000	1470000000	55315000	3216200	1873000
P02787	Serotransferrin	TF	ADRDQYELLCLDNTR;ADRDQYELLCLDNTRKPVDEYK;ASYLDCIR;CDEWSVNSVGK;CLKDGAGDVAFVK;CLVEKGDVAFVK;CLVEKGDVAFVKHQTVPQNTGGK;CSTSSLLEACTFR;CSTSSLLEACTFRRP;DCHLAQVPSHTVVAR;DGAGDVAFVK;DGAGDVAFVKHSTIFENLANK;DKSKEFQLFSSPHGK;DLLFKDSAHGFLK;DLLFKDSAHGFLKVPPR;DLLFRDDTVCLAK;DQYELLCLDNTR;DQYELLCLDNTRKPVDEYK;DSAHGFLK;DSAHGFLKVPPR;DSGFQMNQLR;DYELLCLDGTR;DYELLCLDGTRKPVEEYANCHLAR;EDLIWELLNQAQEHFGK;EDPQTFYYAVAVVK;EDPQTFYYAVA…	sp|P02787|TRFE_HUMAN Serotransferrin OS=Homo sapiens OX=9606 GN=TF PE=1 SV=4	77	72.6	77.049	698	63621000000	TF	134770000	110640000	137720000	130980000	67536000	43537000	57960000	93641000	54449000	192160000	189970000	547860000	357350000	422030000	434340000	577690000	447280000	335650000
P01023	Alpha-2-macroglobulin	A2M	AAQVTIQSSGTFSSK;AGAFCLSEDAGLGISSTASLR;AIGYLNTGYQR;ALLAYAFALAGNQDK;ALLAYAFALAGNQDKR;AVDQSVLLMKPDAELSASSVYNLLPEK;DNSVHWERPQKPK;DTVIKPLLVEPEGLEK;EEFPFALGVQTLPQTCDEPK;EQAPHCICANGR;EQAPHCICANGRQTVSWAVTPK;ETTFNSLLCPSGGEVSEELSLK;ETTFNSLLCPSGGEVSEELSLKLPPNVVEESAR;FEVQVTVPK;FSGQLNSHGCFYQQVK;GEAFTLKATVLNYLPK;GHFSISIPVK;GHFSISIPVKSDIAPVAR;GVPIPNKVIFIR;HNVYINGITYTPVSSTNEK;HYDGSYSTFGER;IAQWQSFQLEGGLK;IAQWQSFQ…	sp|P01023|A2MG_HUMAN Alpha-2-macroglobulin OS=Homo sapiens OX=9606 GN=A2M PE=1 SV=3	69	55.4	163.29	1474	27842000000	A2M	82939000	123450000	109660000	51357000	52866000	25008000	32491000	97128000	32331000	73831000	132380000	237590000	178370000	256280000	259350000	214550000	226170000	153960000
P02647	Apolipoprotein A-I;Proapolipoprotein A-I;Truncated apolipoprotein A-I	APOA1	AHVDALRTHLAPYSDELR;AHVDALRTHLAPYSDELRQR;AKPALEDLR;AKPALEDLRQGLLPVLESFK;AKVQPYLDDFQK;AKVQPYLDDFQKK;ARAHVDALRTHLAPYSDELR;ATEHLSTLSEK;DLATVYVDVLK;DLATVYVDVLKDSGR;DSGRDYVSQFEGSALGK;DYVSQFEGSALGK;EQLGPVTQEFWDNLEK;KWQEEMELYR;LAARLEALKENGGAR;LAEYHAKATEHLSTLSEK;LEALKENGGAR;LLDNWDSVTSTFSK;LREQLGPVTQEFWDNLEK;QGLLPVLESFK;QKVEPLRAELQEGAR;THLAPYSDELR;THLAPYSDELRQR;VEPLRAELQEGAR;VKDLATVYVDVLK;VKDLATVYVDVLKDSGR…	sp|P02647|APOA1_HUMAN Apolipoprotein A-I OS=Homo sapiens OX=9606 GN=APOA1 PE=1 SV=1	31	70	30.777	267	22669000000	APOA1	184350000	236960000	179020000	193000000	85520000	48388000	50403000	160380000	65749000	105430000	146710000	358440000	333210000	336880000	453140000	369920000	370310000	242470000
P01876	Ig alpha-1 chain C region	IGHA1	DASGVTFTWTPSSGK;DASGVTFTWTPSSGKSAVQGPPER;DLCGCYSVSSVLPGCAEPWNHGK;EKYLTWASR;GDTFSCMVGHEALPLAFTQK;KGDTFSCMVGHEALPLAFTQK;NFPPSQDASGDLYTTSSQLTLPATQCLAGK;QEPSQGTTTFAVTSILR;SAVQGPPERDLCGCYSVSSVLPGCAEPWNHGK;SGNTFRPEVHLLPPPSEELALNELVTLTCLAR;TFTCTAAYPESK;TFTCTAAYPESKTPLTATLSK;TPLTATLSK;WLQGSQELPR	sp|P01876|IGHA1_HUMAN Immunoglobulin heavy constant alpha 1 OS=Homo sapiens OX=9606 GN=IGHA1 PE=1 SV=3	14	47	42.848	398	20448000000	IGHA1	76653000	87558000	170040000	96722000	37043000	52000000	24695000	77991000	58754000	76271000	120650000	684920000	234580000	377180000	625560000	283910000	414770000	358110000
P01857	Ig gamma-1 chain C region	IGHG1	CKVSNKALPAPIEK;EPQVYTLPPSR;FNWYVDGVEVHNAK;FNWYVDGVEVHNAKTKPR;GFYPSDIAVEWESNGQPENNYK;GPSVFPLAPSSK;LSCAASGFTFSR;NQVSLTCLVK;SCDKTHTCPPCPAPELLGGPSVFLFPPKPK;STSGGTAALGCLVK;THTCPPCPAPELLGGPSVFLFPPKPK;TPEVTCVVVDVSHEDPEVK;TTPPVLDSDGSFFLYSK;VSNKALPAPIEK;VVSVLTVLHQDWLNGK;VVSVLTVLHQDWLNGKEYK;WQQGNVFSCSVMHEALHNHYTQK	sp|P0DOX5|IGG1_HUMAN Immunoglobulin gamma-1 heavy chain OS=Homo sapiens OX=9606 PE=1 SV=2;sp|P01857|IGHG1_HUMAN Immunoglobulin heavy constant gamma 1 OS=Homo sapiens OX=9606 GN=IGHG1 PE=1 SV=2	17	49.2	49.328	449	19690000000	IGHG1	248770000	191870000	230590000	276580000	61051000	57153000	67901000	125500000	55659000	137360000	105870000	226540000	375250000	224170000	194070000	442810000	178570000	164670000
P60709	Actin, cytoplasmic 1;Actin, cytoplasmic 1, N-terminally processed	ACTB	AGFAGDDAPR;AVFPSIVGRPR;CPEALFQPSFLGMESCGIHETTFNSIMK;DDDIAALVVDNGSGMCK;DLYANTVLSGGTTMYPGIADR;DSYVGDEAQSK;DSYVGDEAQSKR;EITALAPSTMK;EKLCYVALDFEQEMATAASSSSLEK;GYSFTTTAER;HQGVMVGMGQK;IKIIAPPERK;IWHHTFYNELR;KDLYANTVLSGGTTMYPGIADR;LCYVALDFEQEMATAASSSSLEK;QEYDESGPSIVHR;QEYDESGPSIVHRK;SYELPDGQVITIGNER;TTGIVMDSGDGVTHTVPIYEGYALPHAILR;VAPEEHPVLLTEAPLNPK	sp|P60709|ACTB_HUMAN Actin, cytoplasmic 1 OS=Homo sapiens OX=9606 GN=ACTB PE=1 SV=1	20	68.3	41.736	375	17059000000	ACTB	1400500	1904100	1688300	1400300000	70560000	72969000	319630000	420990000	258220000	206530	205370	241840	24323000	5147900	13159000	16653000	13376000	11132000
P00738	Haptoglobin;Haptoglobin alpha chain;Haptoglobin beta chain	HP	AVGDKLPECEADDGCPKPPEIAHGYVEHSVR;AVGDKLPECEAVCGKPK;DIAPTLTLYVGK;DIAPTLTLYVGKK;HYEGSTVPEK;ILGGHLDAK;ILGGHLDAKGSFPWQAK;LPECEADDGCPKPPEIAHGYVEHSVR;LPECEAVCGKPK;LRTEGDGVYTLNDK;LRTEGDGVYTLNDKK;LRTEGDGVYTLNNEK;LRTEGDGVYTLNNEKQWINK;NANFKFTDHLK;SCAVAEYGVYVK;SPVGVQPILNEHTFCAGMSK;TEGDGVYTLNDK;TEGDGVYTLNDKK;TEGDGVYTLNDKKQWINK;TEGDGVYTLNNEK;TEGDGVYTLNNEKQWINK;VGYVSGWGR;VMPICLPSKDYAEVGR;VTSIQDWVQK;VVLHPNYSQVDI…	sp|P00738|HPT_HUMAN Haptoglobin OS=Homo sapiens OX=9606 GN=HP PE=1 SV=1	28	62.6	45.205	406	14746000000	HP	132940000	84174000	32032000	45166000	19381000	4562900	55001000	67019000	11547000	137740000	118950000	96820000	114650000	109640000	45330000	446310000	227210000	73175000
P02790	Hemopexin	HPX	CSPHLVLSALTSDNHGATYAFSGTHYWR;EVGTPHGIILDSVDAAFICPGSSR;EWFWDLATGTMK;FDPVRGEVPPRYPR;GDKVWVYPPEKK;GECQAEGVLFFQGDR;GGYTLVSGYPK;LLQDEFPGIPSPLDAAVECHR;LYLVQGTQVYVFLTK;NFPSPVDAAFR;QGHNSVFLIK;QGHNSVFLIKGDK;RLWWLDLK;SGAQATWTELPWPHEK;SLGPNSCSANGPGLYLIHGPNLYCYSDVEK;SLGPNSCSANGPGLYLIHGPNLYCYSDVEKLNAAK;WKNFPSPVDAAFR;YYCFQGNQFLR	sp|P02790|HEMO_HUMAN Hemopexin OS=Homo sapiens OX=9606 GN=HPX PE=1 SV=2	18	53	51.676	462	11364000000	HPX	73591000	74932000	59248000	97587000	42003000	18723000	16623000	72973000	21152000	66345000	104910000	148160000	206590000	214330000	139950000	273650000	191350000	100110000
P01871	Ig mu chain C region	IGHM	EGKQVGSGVTTDQVQAEAK;ESGPTTYKVTSTLTIK;FTCTVTHTDLPSPLK;FTCTVTHTDLPSPLKQTISRPK;GVALHRPDVYLLPPAR;LICQATGFSPR;QIQVSWLR;QVGSGVTTDQVQAEAK;SKLICQATGFSPR;VFAIPPSFASIFLTK;YAATSQVLLPSK;YAATSQVLLPSKDVMQGTDEHVVCK;YFAHSILTVSEEEWNTGETYTCVVAHEALPNR;YVTSAPMPEPQAPGR	sp|P01871|IGHM_HUMAN Immunoglobulin heavy constant mu OS=Homo sapiens OX=9606 GN=IGHM PE=1 SV=5	14	38.2	51.923	474	9572900000	IGHM	100420000	41729000	58073000	110500000	28012000	21893000	25640000	66068000	18286000	162760000	111490000	185710000	323990000	286930000	119450000	395260000	176360000	95742000
P01834	Ig kappa chain C region	IGKC	ADYEKHKVYACEVTHQGLSSPVTK;DSTYSLSSTLTLSK;EAKVQWKVDNALQSGNSQESVTEQDSK;HKVYACEVTHQGLSSPVTK;SGTASVVCLLNNFYPR;TVAAPSVFIFPPSDEQLK;VDNALQSGNSQESVTEQDSK;VDNALQSGNSQESVTEQDSKDSTYSLSSTLTLSK;VQWKVDNALQSGNSQESVTEQDSK;VYACEVTHQGLSSPVTK	sp|P01834|IGKC_HUMAN Immunoglobulin kappa constant OS=Homo sapiens OX=9606 GN=IGKC PE=1 SV=2	10	92.5	11.765	107	9453700000	IGKC	87385000	49267000	96796000	76897000	31911000	31561000	36825000	61794000	32489000	56817000	74489000	185620000	149860000	98847000	204320000	223040000	127430000	149980000
P01024	Complement C3;Complement C3 beta chain;C3-beta-c;Complement C3 alpha chain;C3a anaphylatoxin;Acylation stimulating protein;Complement C3b alpha chain;Complement C3c alpha chain fragment 1;Complement C3dg fragment;Complement C3g fragment;Complement C3d fragment;Complement C3f fragment;Complement C3c alpha chain fragment 2	C3	AAVYHHFISDGVR;AAVYHHFISDGVRK;ACEPGVDYVYK;ADIGCTPGSGKDYAGVFSDAGLTFTSSSGQQTAQR;AGDFLEANYMNLQR;AKDQLTCNKFDLK;APSTWLTAYVVK;AYYENSPQQVFSTEFEVK;CAEENCFIQK;DICEEQVNSLPGSITK;DQLTCNKFDLK;DSCVGSLVVK;DTWVEHWPEEDECQDEENQK;DYAGVFSDAGLTFTSSSGQQTAQR;EDIPPADLSDQVPDTESETR;EGVQKEDIPPADLSDQVPDTESETR;ENEGFTVTAEGK;EVVADSVWVDVK;EYVLPSFEVIVEPTEK;FISLGEACKK;FYHPEKEDGKLNK;FYYIYNEK;GQGTLSVVTMYHAK;GYTQQLAFRQPSSAFAAFVK;HQQT…	sp|P01024|CO3_HUMAN Complement C3 OS=Homo sapiens OX=9606 GN=C3 PE=1 SV=2	76	48.4	187.15	1663	9007600000	C3	26829000	24825000	22705000	25960000	9508200	5905800	8833600	14208000	6280800	24665000	25367000	41650000	45720000	41888000	34907000	57739000	45523000	29074000
P21333	Filamin-A	FLNA	AEAGVPAEFSIWTR;AEISFEDRK;AFGPGLQGGSAGSPAR;AGQSAAGAAPGGGVDTR;AHEPTYFTVDCAEAGQGDVSIGIK;AHVVPCFDASK;ALGALVDSCAPGLCPDWDSWDASKPVTNAR;ANLPQSFQVDTSK;AWGPGLEGGVVGK;AYGPGIEPTGNMVK;CAPGVVGPAEADIDFDIIR;CSGPGLSPGMVR;DAGEGGLSLAIEGPSK;DAGEGLLAVQITDPEGKPK;DAPQDFHPDR;DGSCGVAYVVQEPGDYEVSVK;DGSCSVEYIPYEAGTYSLNVTYGGHQVPGSPFK;DKGEYTLVVK;DLAEDAPWKK;DNGNGTYSCSYVPR;DVDIIDHHDNTYTVK;EAGAGGLAIAVEGPSK;EATTEFSVDAR;EEGPYEVEV…	sp|P21333|FLNA_HUMAN Filamin-A OS=Homo sapiens OX=9606 GN=FLNA PE=1 SV=4	89	46.7	280.74	2647	7436900000	FLNA	5166.9	4971.3	6772.3	274560000	6641900	10066000	35407000	26167000	29663000	6472	4912.1	4405.5	44625	2272.1	15942	80299	73592	43105
P01859	Ig gamma-2 chain C region	IGHG2	CCVECPPCPAPPVAGPSVFLFPPKPK;CKVSNKGLPAPIEK;EPQVYTLPPSR;GPSVFPLAPCSR;KCCVECPPCPAPPVAGPSVFLFPPKPK;NQVSLTCLVK;STSESTAALGCLVK;TKGQPREPQVYTLPPSR;TTPPMLDSDGSFFLYSK;VSNKGLPAPIEK;VVSVLTVVHQDWLNGK;VVSVLTVVHQDWLNGKEYK;WQQGNVFSCSVMHEALHNHYTQK	sp|P01859|IGHG2_HUMAN Immunoglobulin heavy constant gamma 2 OS=Homo sapiens OX=9606 GN=IGHG2 PE=1 SV=3	13	38.7	43.805	395	6641800000	IGHG2	73222000	52769000	113410000	60118000	46597000	28820000	18511000	62449000	34053000	64202000	72418000	205570000	142200000	126150000	191990000	180660000	140080000	140940000
P02763	Alpha-1-acid glycoprotein 1	ORM1	DKCEPLEK;EQLGEFYEALDCLR;EQLGEFYEALDCLRIPK;NWGLSVYADKPETTK;SDVVYTDWK;SDVVYTDWKK;TEDTIFLR;TYMLAFDVNDEK;TYMLAFDVNDEKNWGLSVYADKPETTK;WFYIASAFR;YVGGQEHFAHLLILR	sp|P02763|A1AG1_HUMAN Alpha-1-acid glycoprotein 1 OS=Homo sapiens OX=9606 GN=ORM1 PE=1 SV=2	11	46.8	23.539	201	6052000000	ORM1	54741000	56180000	38916000	71164000	26967000	9198700	17978000	48489000	10218000	38480000	68789000	64739000	136690000	102670000	55938000	189810000	118770000	43116000
P02671	Fibrinogen alpha chain;Fibrinopeptide A;Fibrinogen alpha chain	FGA	DCDDVLQTHPSGTQSGIFNIK;DSDWPFCSDEDWNYK;DSHSLTTNIMEILR;ESSSHHPGIAEFPSR;EVVTSEDGSDCPEAMDLGTLSGIGTLDGFR;GGSTSYGTGSETESPR;GLIDEVNQDFTNR;GSESGIFTNTK;HPDEAAFFDTASTGK;HRHPDEAAFFDTASTGK;MADEAGSEADHEGTHSTK;MADEAGSEADHEGTHSTKR;MELERPGGNEITR;NPSSAGSWNSGSSGPGSTGNR;QFTSSTSYNR;QFTSSTSYNRGDSTFESK;TFPGFFSPMLGEFVSETESR;VELEDWAGNEAYAEYHFR	sp|P02671|FIBA_HUMAN Fibrinogen alpha chain OS=Homo sapiens OX=9606 GN=FGA PE=1 SV=2	18	30.1	94.972	866	5038900000	FGA	278170000	128020000	377300000	116790000	13671000	15526000	19626000	28091000	13717000	2805800	2117700	11984000	2086800	2013000	3670300	3636300	3360700	2001500
P00747	Plasminogen;Plasmin heavy chain A;Activation peptide;Angiostatin;Plasmin heavy chain A, short form;Plasmin light chain B	PLG	APWCHTTNSQVR;ATTVTGTPCQDWAAQEPHR;CEEDEEFTCR;CTTPPPSSGPTYQCLK;DKYILQGVTSWGLGCARPNKPGVYVR;EAQLPVIENK;ELRPWCFTTDPNKR;EQQCVIMAENR;FSPATHPSEGLEENYCR;FVTWIEGVMR;GNVAVTVSGHTCQHWSAQTPHTHNR;GPWCFTTDPSVR;HSIFTPETNPR;KLYDYCDVPQCAAPSFDCGKPQVEPK;KQLGAGSIEECAAK;LSSPAVITDKVIPACLPSPNYVVADR;LYDYCDVPQCAAPSFDCGKPQVEPK;NLDENYCR;NLDENYCRNPDGK;NPDADKGPWCFTTDPSVR;NPDGDVGGPWCYTTNPR;NPDNDPQGPWCYTTDPEK;NPDNDPQGPWCYTTDPEKR…	sp|P00747|PLMN_HUMAN Plasminogen OS=Homo sapiens OX=9606 GN=PLG PE=1 SV=2	38	59.1	90.568	810	4720800000	PLG	45620000	55173000	40365000	42407000	36870000	11386000	18099000	68544000	15756000	11695000	19387000	21733000	29590000	40684000	24527000	36360000	41680000	16460000
P02774	Vitamin D-binding protein	GC	CCESASEDCMAK;EDFTSLSLVLYSR;ELSSFIDK;ELSSFIDKGQELCADYSENTFTEYK;ELSSFIDKGQELCADYSENTFTEYKK;EVVSLTEACCAEGADPDCYDTR;FEDCCQEK;FPSGTFEQVSQLVK;GQELCADYSENTFTEYK;GQELCADYSENTFTEYKK;HLSLLTTLSNR;HQPQEFPTYVEPTNDEICEAFR;HQPQEFPTYVEPTNDEICEAFRK;KFPSGTFEQVSQLVK;LQLKHLSLLTTLSNR;RTHLPEVFLSK;SCESNSPFPVHPGTAECCTK;SLGECCDVEDSTTCFNAK;SLGECCDVEDSTTCFNAKGPLLKK;SYLSMVGSCCTSASPTVCFLK;THLPEVFLSK;VCSQYAAYGEK	sp|P02774|VTDB_HUMAN Vitamin D-binding protein OS=Homo sapiens OX=9606 GN=GC PE=1 SV=2	22	46.6	52.917	474	4669100000	GC	28867000	46205000	31132000	27032000	21316000	6649000	10450000	27373000	11076000	31947000	42669000	80084000	77455000	93643000	59841000	103450000	78704000	35279000
Q9Y490	Talin-1	TLN1	AAAFEEQENETVVVK;ACEFAGFQCQIQFGPHNEQK;ADAEGESDLENSR;AGALQCSPSDAYTK;AGALQCSPSDAYTKK;AIAVTVQEMVTK;ALDGAFTEENR;ALSTDPAAPNLK;ASAGPQPLLVQSCK;ASVPTIQDQASAMQLSQCAK;AVAEQIPLLVQGVR;AVASAAAALVLK;AVEGCVSASQAATEDGQLLR;AVTDSINQLITMCTQQAPGQK;DDILNGSHPVSFDK;DKAPGQLECETAIAALNSCLR;DLDQASLAAVSQQLAPR;DPPSWSVLAGHSR;DPVQLNLLYVQAR;EAAYHPEVAPDVR;EADESLNFEEQILEAAK;ERIPEAPAGPPSDFGLFLSDDDPK;EVANSTANLVK;EVIQEWNLTNIK;EVIQEWN…	sp|Q9Y490|TLN1_HUMAN Talin-1 OS=Homo sapiens OX=9606 GN=TLN1 PE=1 SV=3	59	35.2	269.76	2541	3935400000	TLN1	20273	949.83	0	144860000	1767500	2861100	11336000	10123000	12960000	3130.6	0	0	327910	5869.3	57062	216900	186600	136610
P08603	Complement factor H	CFH	AGEQVTYTCATYYK;AQTTVTCMENGWSPTPR;AVYTCNEGYQLLGEINYR;CFEGFGIDGPAIAK;CGPPPPIDNGDITSFPLSVYAPASSVEYQCQNLYQLEGNKR;CLPVTAPENGK;CTLKPCDYPDIK;CTSTGWIPAPR;CVEISCKSPDVINGSPISQK;CYFPYLENGYNQNYGR;CYFPYLENGYNQNYGRK;DGWSAQPTCIK;DTSCVNPPTVQNAYIVSR;ECDTDGWTNDIPICEVVK;EEYGHSEVVEYYCNPR;EQVQSCGPPPELLNGNVK;EYHFGQAVR;FSCKPGFTIVGPNSVQCYHFGLSPDLPICK;GDAVCTESGWRPLPSCEEK;GKEGWIHTVCINGR;HRTGDEITYQCR;IEGDEEMHCSDDGFWSK;KCYF…	sp|P08603|CFAH_HUMAN Complement factor H OS=Homo sapiens OX=9606 GN=CFH PE=1 SV=4	44	48.4	139.09	1231	3344100000	CFH	8964600	5881700	5044700	13099000	4878600	2372400	3337600	6588600	2103200	9966200	14196000	19097000	26467000	31433000	17218000	33345000	29467000	12142000
P0DOY2	Ig lambda-6 chain C region	IGLC6	AAPSVTLFPPSSEELQANK;ADSSPVKAGVETTTPSK;AGVETTTPSKQSNNKYAASSYLSLTPEQWK;QSNNKYAASSYLSLTPEQWK;SHRSYSCQVTHEGSTVEK;SYSCQVTHEGSTVEK;YAASSYLSLTPEQWK	sp|P0DOY2|IGLC2_HUMAN Immunoglobulin lambda constant 2 OS=Homo sapiens OX=9606 GN=IGLC2 PE=1 SV=1;sp|P0DOY3|IGLC3_HUMAN Immunoglobulin lambda constant 3 OS=Homo sapiens OX=9606 GN=IGLC3 PE=1 SV=1;sp|P0CF74|IGLC6_HUMAN Immunoglobulin lambda constant 6 OS=Ho	7	69.8	11.293	106	3299900000	IGLC6	37519000	34509000	83213000	38202000	19151000	16617000	18137000	34947000	25599000	31994000	37004000	161890000	84395000	104120000	151010000	88745000	91526000	66456000
P01860	Ig gamma-3 chain C region	IGHG3	CKVSNKALPAPIEK;CPAPELLGGPSVFLFPPKPK;EPQVYTLPPSR;GPSVFPLAPCSR;NQVSLTCLVK;SCDTPPPCPR;STSGGTAALGCLVK;TKGQPREPQVYTLPPSR;TPEVTCVVVDVSHEDPEVQFK;TPLGDTTHTCPR;VELKTPLGDTTHTCPR;VSNKALPAPIEK;VVSVLTVLHQDWLNGK;VVSVLTVLHQDWLNGKEYK;WQQGNIFSCSVMHEALHNR;WYVDGVEVHNAK	sp|P01860|IGHG3_HUMAN Immunoglobulin heavy constant gamma 3 OS=Homo sapiens OX=9606 GN=IGHG3 PE=1 SV=3	16	45.7	49.092	446	2869800000	IGHG3	28491000	36128000	21128000	33127000	19985000	6505200	11195000	26852000	6887200	18205000	42133000	46220000	55468000	81529000	46464000	76771000	89549000	36084000
P35579	Myosin-9	MYH9	AGVLAHLEEER;ALELDSNLYR;ALEQQVEEMK;ANLQIDQINTDLNLER;AQQAADKYLYVDK;CNGVLEGIR;DELADEIANSSGK;DKADFCIIHYAGK;DLEAHIDSANK;DLGEELEALK;EDQSILCTGESGAGK;EEELQAALAR;EEVGEEAIVELVENGK;EEVGEEAIVELVENGKK;ELEDATETADAMNR;ELESQISELQEDLESER;EQEVNILKK;EQLEEEEEAK;FDQLLAEEK;FLSNGHVTIPGQQDK;HSQAVEELAEQLEQTK;HSQAVEELAEQLEQTKR;IAEFTTNLTEEEEK;IAQLEEELEEEQGNTELINDR;IAQLEEQLDNETK;IIGLDQVAGMSETALPGAFK;IRELESQISELQEDLESER;ITDV…	sp|P35579|MYH9_HUMAN Myosin-9 OS=Homo sapiens OX=9606 GN=MYH9 PE=1 SV=4	62	36.5	226.53	1960	2853300000	MYH9	0	423.51	0	138580000	171620	790940	2677700	2735900	3790700	0	0	2393.5	11116	4125	0	1203.5	3708.8	714.06
P12814	Alpha-actinin-1	ACTN1	ACLISLGYDIGNDPQGEAEFAR;AGTQIENIEEDFR;AIMTYVSSFYHAFSGAQK;ASFNHFDR;ASIHEAWTDGK;CQLEINFNTLQTK;DDPLTNLNTAFDVAEK;DGLGFCALIHR;DHSGTLGPEEFK;DLLLDPAWEK;DYETATLSEIK;EGLLLWCQR;ELPPDQAEYCIAR;ETADTDTADQVMASFK;FAIQDISVEETSAK;GISQEQMNEFR;GYEEWLLNEIR;HEAFESDLAAHQDR;HRPELIDYGK;ICDQWDNLGALTQK;IDQLEGDHQLIQEALIFDNK;ISIEMHGTLEDQLSHLR;IVQTYHVNMAGTNPYTTITPQEINGK;KAGTQIENIEEDFR;KDDPLTNLNTAFDVAEK;KHEAFESDLAAHQDR;LAILGIH…	sp|P12814|ACTN1_HUMAN Alpha-actinin-1 OS=Homo sapiens OX=9606 GN=ACTN1 PE=1 SV=2	42	55.7	103.06	892	2596300000	ACTN1	33203	5994.3	5799.7	93755000	1921600	2494300	11542000	21667000	15244000	1777.5	1266.3	0	0	0	0	929.13	3393.8	573.44
P0C0L5	Complement C4-B;Complement C4 beta chain;Complement C4-B alpha chain;C4a anaphylatoxin;C4b-B;C4d-B;Complement C4 gamma chain	C4B	AACAQLNDFLQEYGTQGCQV;ADGSYAAWLSR;AEMADQAAAWLTR;ASAGLLGAHAAAITAYALTLTK;CSVFYGAPSK;DFALLSLQVPLK;DFALLSLQVPLKDAK;DHAVDLIQK;ECVGFEAVQEVPVGLVQPASATLYDYYNPERR;EELVYELNPLDHR;EPFLSCCQFAESLR;FGLLDEDGKK;GHLFLQTDQPIYNPGQR;GLEEELQFSLGSK;GPEVQLVAHSPWLK;GPEVQLVAHSPWLKDSLSR;GSFEFPVGDAVSK;GSSTWLTAFVLK;GSVFLRNPSR;HLVPGAPFLLQALVR;ITQVLHFTK;KADGSYAAWLSR;LLATLCSAEVCQCAEGK;LLATLCSAEVCQCAEGKCPR;LNMGITDLQGLR;LQETSNWLLS…	sp|P0C0L5|CO4B_HUMAN Complement C4-B OS=Homo sapiens OX=9606 GN=C4B PE=1 SV=2	43	30.2	192.75	1744	2545900000	C4B	12785000	12902000	4410600	11019000	4039800	1318900	3754100	7706600	1693500	8150800	11693000	10762000	20361000	17518000	10157000	24675000	27774000	9016100
P00734	Prothrombin;Activation peptide fragment 1;Activation peptide fragment 2;Thrombin light chain;Thrombin heavy chain	F2	DKLAACLEGNCAEGLGTNYR;ELLESYIDGR;ETAASLLQAGYK;GDACEGDSGGPFVMK;GQPSVLQVVNLPIVERPVCK;HQDFNSAVQLVENFCR;KPVAFSDYIHPVCLPDR;LAACLEGNCAEGLGTNYR;LAVTTHGLPCLAWASAQAK;LKKPVAFSDYIHPVCLPDR;LKKPVAFSDYIHPVCLPDRETAASLLQAGYK;NPDSSTTGPWCYTTDPTVR;RQECSIPVCGQDQVTVAMTPR;SEGSSVNLSPPLEQCVPDR;SEGSSVNLSPPLEQCVPDRGQQYQGR;SGIECQLWR;SPQELLCGASLISDR;TATSEYQTFFNPR;TFGSGEADCGLRPLFEK;TFGSGEADCGLRPLFEKK;VTGWGNLKETWTANVGK;YGFYTHV…	sp|P00734|THRB_HUMAN Prothrombin OS=Homo sapiens OX=9606 GN=F2 PE=1 SV=2	22	44.7	70.036	622	2431100000	F2	19348000	20295000	13977000	14048000	9104500	2970900	4474700	16204000	4389200	8879200	14478000	17671000	21882000	29360000	15462000	30330000	24474000	9609800
P01009	Alpha-1-antitrypsin;Short peptide from AAT	SERPINA1	DTEEEDFHVDQVTTVK;FLENEDRR;FNKPFVFLMIEQNTK;GKWERPFEVK;LGMFNIQHCK;LQHLENELTHDIITK;LSITGTYDLK;LYHSEAFTVNFGDTEEAKK;SVLGQLGITK;TDTSHHDQDHPTFNK;TLNQPDSQLQLTTGNGLFLSEGLK;VFSNGADLSGVTEEAPLK;VFSNGADLSGVTEEAPLKLSK	sp|P01009|A1AT_HUMAN Alpha-1-antitrypsin OS=Homo sapiens OX=9606 GN=SERPINA1 PE=1 SV=3	13	41.4	46.736	418	2389300000	SERPINA1	34453000	36989000	32515000	3134300	15937000	4045500	12985000	29649000	9647500	14627000	16045000	31553000	41545000	27545000	18505000	26002000	21337000	19645000
P02749	Beta-2-glycoprotein 1	APOH	ATFGCHDGYSLDGPEEIECTK;CFKEHSSLAFWK;CPFPSRPDNGFVNYPAKPTLYYK;CSYTEDAQCIDGTIEVPK;CTEEGKWSPELPVCAPIICPPPSIPTFATLR;DKATFGCHDGYSLDGPEEIECTK;FICPLTGLWPINTLK;KCSYTEDAQCIDGTIEVPK;KFICPLTGLWPINTLK;TCPKPDDLPFSTVVPLK;TFYEPGEEITYSCKPGYVSR;VCPFAGILENGAVR	sp|P02749|APOH_HUMAN Beta-2-glycoprotein 1 OS=Homo sapiens OX=9606 GN=APOH PE=1 SV=3	12	50.7	38.298	345	2373200000	APOH	14200000	19211000	10357000	22438000	11990000	4632900	3548800	20625000	4069500	20889000	30248000	39345000	42144000	83890000	34927000	65313000	80176000	20015000
P04217	Alpha-1B-glycoprotein	A1BG	ATWSGAVLAGR;CEGPIPDVTFELLR;GVTFLLRR;HQFLLTGDTQGR;IFFHLNAVALGDGGHYTCR;LELHVDGPPPRPQLR;LHDNQNGWSGDSAPVELILSDETLPAPEFSPEPESGR;NGVAQEPVHLDSPAIK;NGVAQEPVHLDSPAIKHQFLLTGDTQGR;SGLSTGWTQLSK;SSTSPDRIFFHLNAVALGDGGHYTCR;TPGAAANLELIFVGPQHAGNYR;VTLTCVAPLSGVDFQLR;VTLTCVAPLSGVDFQLRR	sp|P04217|A1BG_HUMAN Alpha-1B-glycoprotein OS=Homo sapiens OX=9606 GN=A1BG PE=1 SV=4	14	38.6	54.253	495	2336800000	A1BG	9245900	9926200	9097800	9766400	5997200	2075800	3223700	9059000	2984400	11709000	14150000	33649000	38142000	44760000	24517000	53857000	40305000	16452000
P02042	Hemoglobin subunit delta	HBD	EFTPQMQAAYQK;FFESFGDLSSPDAVMGNPK;GTFSQLSELHCDK;GTFSQLSELHCDKLHVDPENFR;KVLGAFSDGLAHLDNLK;LHVDPENFR;LLGNVLVCVLAR;LLVVYPWTQR;TAVNALWGK;TAVNALWGKVNVDAVGGEALGR;VHLTPEEK;VLGAFSDGLAHLDNLK;VNVDAVGGEALGR;VVAGVANALAHK;VVAGVANALAHKYH	sp|P02042|HBD_HUMAN Hemoglobin subunit delta OS=Homo sapiens OX=9606 GN=HBD PE=1 SV=2	15	92.5	16.055	147	2246700000	HBD	0	0	0	377890000	10985000	18724000	811450	0	99182	0	26695	189690	74020000	84475000	77688000	1356500	49608	0
P02656	Apolipoprotein C-III	APOC3	DALSSVQESQVAQQAR;DKFSEFWDLDPEVRPTSAVAA;FSEFWDLDPEVRPTSAVAA;GWVTDGFSSLK;GWVTDGFSSLKDYWSTVK;GWVTDGFSSLKDYWSTVKDK;TAKDALSSVQESQVAQQAR	sp|P02656|APOC3_HUMAN Apolipoprotein C-III OS=Homo sapiens OX=9606 GN=APOC3 PE=1 SV=1	7	58.6	10.852	99	2079800000	APOC3	6164700	22228000	4339500	5684500	7486400	1823500	2581900	10628000	848690	9970300	46865000	33810000	37408000	156720000	26951000	54582000	106230000	14519000
P07996	Thrombospondin-1	THBS1	CENTDPGYNCLPCPPR;CGACPPGYSGNGIQCTDVDECK;CTSYPDGSWK;DCVGDVTENQICNK;DDFDHDSVPDIDDICPENVDISETDFR;DGIGDACDDDDDNDKIPDDR;DHSGQVFSVVSNGK;DNCPNLPNSGQEDYDK;DNCQYVYNVDQR;DTDMDGVGDQCDNCPLEHNPDQLDSDSDR;EVPDACFNHNGEHR;FQDLVDAVR;FTGSQPFGQGVEHATANK;FVFGTTPEDILR;GDACDHDDDNDGIPDDKDNCR;GGVNDNFQGVLQNVR;GPDPSSPAFR;GTSQNDPNWVVR;IEDANLIPPVPDDK;IEDANLIPPVPDDKFQDLVDAVR;KDHSGQVFSVVSNGK;KVTEENKELANELR;LCNNPTPQFGGK;LCNSPSP…	sp|P07996|TSP1_HUMAN Thrombospondin-1 OS=Homo sapiens OX=9606 GN=THBS1 PE=1 SV=2	31	37.8	129.38	1170	1920900000	THBS1	0	0	0	218070000	5247900	8189600	594110	748950	701760	18855	5938.2	0	504300	0	116900	2749000	1872000	2684500
P02765	Alpha-2-HS-glycoprotein;Alpha-2-HS-glycoprotein chain A;Alpha-2-HS-glycoprotein chain B	AHSG	AQLVPLPPSTYVEFTVSGTDCVAK;CNLLAEKQYGFCK;EHAVEGDCDFQLLK;EHAVEGDCDFQLLKLDGK;HTFMGVVSLGSPSGEVSHPR;HTLNQIDEVK;QLKEHAVEGDCDFQLLK;QLKEHAVEGDCDFQLLKLDGK;TVVQPSVGAAAGPVVPPCPGR	sp|P02765|FETUA_HUMAN Alpha-2-HS-glycoprotein OS=Homo sapiens OX=9606 GN=AHSG PE=1 SV=2	9	29.7	39.34	367	1864200000	AHSG	8479200	12634000	22455000	18602000	6136500	6356000	13019000	29330000	13726000	16056000	14940000	65366000	46946000	49619000	64357000	38928000	31480000	23567000
P06727	Apolipoprotein A-IV	APOA4	AKIDQNVEELK;AKIDQNVEELKGR;ALVQQMEQLR;DKVNSFFSTFK;DKVNSFFSTFKEK;DLRDKVNSFFSTFK;ENADSLQASLRPHADELK;IDQNVEELK;ISASAEELR;KLVPFATELHER;LGEVNTYAGDLQK;LGPHAGDVEGHLSFLEK;LKEEIGKELEELR;LLPHANEVSQK;RVEPYGENFNK;SELTQQLNALFQDK;SLAELGGHLDQQVEEFR;SLAELGGHLDQQVEEFRR;SLAPYAQDTQEK;VLRENADSLQASLRPHADELK	sp|P06727|APOA4_HUMAN Apolipoprotein A-IV OS=Homo sapiens OX=9606 GN=APOA4 PE=1 SV=4	20	48	45.371	396	1770200000	APOA4	5213900	6787300	2926100	3639900	3296000	725580	1085900	3707500	908010	8286600	14180000	13356000	20688000	38368000	11099000	21238000	31211000	7064600
P01042	Kininogen-1;Kininogen-1 heavy chain;T-kinin;Bradykinin;Lysyl-bradykinin;Kininogen-1 light chain;Low molecular weight growth-promoting factor	KNG1	DIPTNSPELEETLTHTITK;ENFLFLTPDCK;ESNEELTESCETK;FKLDDDLEHQGGHVLDHGHK;IASFSQNCDIYPGK;IASFSQNCDIYPGKDFVQPPTK;IYPTVNCQPLGMISLMK;KLGQSLDCNAEVYVVPWEK;KLGQSLDCNAEVYVVPWEKK;KYNSQNQSNNQFVLYR;LGQSLDCNAEVYVVPWEK;LGQSLDCNAEVYVVPWEKK;QVVAGLNFR;RPPGFSPFR;TVGSDTFYSFK;TWQDCEYK;TWQDCEYKDAAK;YNSQNQSNNQFVLYR	sp|P01042|KNG1_HUMAN Kininogen-1 OS=Homo sapiens OX=9606 GN=KNG1 PE=1 SV=2	18	27.8	71.957	644	1769900000	KNG1	6749600	9994500	6022300	7572100	4875700	2108600	2242300	8511800	2700400	8873700	15336000	21312000	21393000	30529000	20287000	27216000	28412000	11127000
P02652	Apolipoprotein A-II;Proapolipoprotein A-II;Truncated apolipoprotein A-II	APOA2	EPCVESLVSQYFQTVTDYGK;SKEQLTPLIK;SKEQLTPLIKK;SPELQAEAK;VKSPELQAEAK	sp|P02652|APOA2_HUMAN Apolipoprotein A-II OS=Homo sapiens OX=9606 GN=APOA2 PE=1 SV=1	5	42	11.175	100	1694400000	APOA2	32998000	36708000	38030000	18066000	10559000	4595700	14599000	26313000	10692000	20428000	23957000	49486000	36282000	43239000	118600000	52383000	81750000	43052000
P00751	Complement factor B;Complement factor B Ba fragment;Complement factor B Bb fragment	CFB	AIHCPRPHDFENGEYWPR;ALFVSEEEKK;ALRLPPTTTCQQQK;CLVNLIEK;DAQYAPGYDKVK;EAGIPEFYDYDVALIK;EKLQDEDLGFL;FLCTGGVSPYADPNTCR;FLCTGGVSPYADPNTCRGDSGGPLIVHKR;GTDYHKQPWQAK;KCLVNLIEK;LEDSVTYHCSR;LKYGQTIRPICLPCTEGTTR;LLQEGQALEYVCPSGFYPYPVQTR;QLNEINYEDHK;VKDISEVVTPR;VSEADSSNADWVTK;WSGQTAICDNGAGYCSNPGIPIGTR;WSGQTAICDNGAGYCSNPGIPIGTRK;YGLVTYATYPK;YGQTIRPICLPCTEGTTR	sp|P00751|CFAB_HUMAN Complement factor B OS=Homo sapiens OX=9606 GN=CFB PE=1 SV=2	21	33.6	85.532	764	1688000000	CFB	6849300	5771500	4398900	9144200	3873500	1776700	2231300	7185600	2134800	7612200	11252000	21822000	22844000	40642000	16464000	24611000	28463000	10879000
P02751	Fibronectin;Anastellin;Ugl-Y1;Ugl-Y2;Ugl-Y3	FN1	CDPVDQCQDSETGTFYQIGDSWEK;DLQFVEVTDVK;DSMIWDCTCIGAGR;EESPLLIGQQSTVSDVPR;EYLGAICSCTCFGGQR;FLATTPNSLLVSWQPPR;FTQVTPTSLSAQWTPPNVQLTGYR;GDSPASSKPISINYR;GEWTCIAYSQLR;GEWTCKPIAEK;GFNCESKPEAEETCFDK;GFNCESKPEAEETCFDKYTGNTYR;GLKPGVVYEGQLISIQQYGHQEVTR;HTSVQTTSSGSGPFTDVR;HYQINQQWER;ITYGETGGNSPVQEFTVPGSK;IYLYTLNDNAR;LGVRPSQGGEAPR;LLCQCLGFGSGHFR;NLQPASEYTVSLVAIK;NTFAEVTGLSPGVTYYFK;QDGHLWCSTTSNYEQDQK;RPGGEPSPEG…	sp|P02751|FINC_HUMAN Fibronectin OS=Homo sapiens OX=9606 GN=FN1 PE=1 SV=5	44	26.7	272.32	2477	1667100000	FN1	38026000	25200000	18501000	11206000	1110100	1159000	137360	377630	110280	4958500	5010100	7748900	6216300	1963200	1448600	10103000	2604000	2933600
P67936	Tropomyosin alpha-4 chain	TPM4	AEGDVAALNR;AGLNSLEAVKR;CGDLEEELK;EDKYEEEIK;EENVGLHQTLDQTLNELNCI;EKAEGDVAALNR;IQALQQQADEAEDR;IQLVEEELDR;KIQALQQQADEAEDR;LVILEGELER;RIQLVEEELDR	sp|P67936|TPM4_HUMAN Tropomyosin alpha-4 chain OS=Homo sapiens OX=9606 GN=TPM4 PE=1 SV=3	11	39.1	28.521	248	1661500000	TPM4	0	15439	61120	236860000	7097600	8493800	37731000	59608000	41631000	0	0	0	881950	143600	250310	1955600	989140	727220
P00450	Ceruloplasmin	CP	AEEEHLGILGPQLHADVGDK;AGLQAFFQVQECNK;ALYLQYTDETFR;DIASGLIGPLIICK;DIASGLIGPLIICKK;DLYSGLIGPLIVCR;DNEDFQESNR;EDEDFQESNK;EVGPTNADPVCLAK;EYTDASFTNR;EYTDASFTNRK;FNKNNEGTYYSPNYNPQSR;GAYPLSIEPIGVR;HYYIGIIETTWDYASDHGEK;IYHSHIDAPK;KAEEEHLGILGPQLHADVGDK;KAEEEHLGILGPQLHADVGDKVK;KLISVDTEHSNIYLQNGPDR;LISVDTEHSNIYLQNGPDR;MFTTAPDQVDK;MFTTAPDQVDKEDEDFQESNK;NLASRPYTFHSHGITYYK;NNEGTYYSPNYNPQSR;QSEDSTFYLGER;SGAGTEDS…	sp|P00450|CERU_HUMAN Ceruloplasmin OS=Homo sapiens OX=9606 GN=CP PE=1 SV=2	30	31.8	122.22	1065	1577800000	CP	9773700	13298000	11365000	9818700	5908300	3150800	4159000	8771700	4209800	3539000	8664500	13783000	12903000	13812000	14486000	8256600	8138500	7154400
P10909	Clusterin;Clusterin beta chain;Clusterin alpha chain	CLU	ASSIIDELFQDR;EILSVDCSTNNPSQAK;EIQNAVNGVK;ELDESLQVAER;IDSLLENDR;KTLLSNLEEAK;KTLLSNLEEAKK;LFDSDPITVTVPVEVSR;RPHFFFPK;TLLSNLEEAK;TLLSNLEEAKK;VTTVASHTSDSDVPSGVTEVVVK;YVNKEIQNAVNGVK	sp|P10909|CLUS_HUMAN Clusterin OS=Homo sapiens OX=9606 GN=CLU PE=1 SV=1	13	27.2	52.494	449	1506100000	CLU	10754000	9247700	6055400	17298000	4085200	2075500	3215900	8024800	2917600	12774000	14151000	19257000	30237000	32351000	18330000	26853000	29190000	13305000
P06396	Gelsolin	GSN	AGALNSNDAFVLK;AGALNSNDAFVLKTPSAAYLWVGTGASEAEK;AQPVQVAEGSEPDGFWEALGGK;DPDQTDGLGLSYLSSHIANVER;EVQGFESATFLGYFK;HVVPNEVVVQR;IEGSNKVPVDPATYGQFYGGDSYIILYNYR;NWRDPDQTDGLGLSYLSSHIANVER;QTQVSVLPEGGETPLFK;RTPITVVK;SEDCFILDHGK;TASDFITK;TGAQELLR;TPSAAYLWVGTGASEAEK;VPEARPNSMVVEHPEFLK;YIETDPANR	sp|P06396|GELS_HUMAN Gelsolin OS=Homo sapiens OX=9606 GN=GSN PE=1 SV=1	16	27.2	85.696	782	1409100000	GSN	2033200	1953800	1575400	94648000	6163500	4573500	11664000	19588000	10882000	3374000	6659000	7924200	10863000	11757000	7557700	8298700	10900000	4466200
P04004	Vitronectin;Vitronectin V65 subunit;Vitronectin V10 subunit;Somatomedin-B	VTN	CQCDELCSYYQSCCTDYTAECKPQVTR;CTEGFNVDKK;DVWGIEGPIDAAFTR;FEDGVLDPDYPR;GQYCYELDEK;IYISGMAPRPSLAK;SIAQYWLGCPAPGHL	sp|P04004|VTNC_HUMAN Vitronectin OS=Homo sapiens OX=9606 GN=VTN PE=1 SV=1	7	21.5	54.305	478	1305400000	VTN	12270000	8904200	9216200	14684000	5153500	2150400	3929000	8222800	1981500	12606000	14456000	30795000	40574000	40396000	24882000	46222000	38596000	13695000
P63104	14-3-3 protein zeta/delta	YWHAZ	DICNDVLSLLEK;FLIPNASQAESK;GIVDQSQQAYQEAFEISK;GIVDQSQQAYQEAFEISKK;KGIVDQSQQAYQEAFEISK;MDKNELVQK;SVTEQGAELSNEER;YLAEVAAGDDK;YLAEVAAGDDKK	sp|P63104|1433Z_HUMAN 14-3-3 protein zeta/delta OS=Homo sapiens OX=9606 GN=YWHAZ PE=1 SV=1	9	31.8	27.745	245	1173000000	YWHAZ	0	0	0	139190000	4017500	7273400	39860000	38546000	19491000	0	0	0	329480	81615	170280	214070	19815	295440
P07737	Profilin-1	PFN1	DSLLQDGEFSMDLR;DSPSVWAAVPGK;SSFYVNGLTLGGQK;STGGAPTFNVTVTK;STGGAPTFNVTVTKTDK;TFVNITPAEVGVLVGK;TKSTGGAPTFNVTVTK;TKSTGGAPTFNVTVTKTDK	sp|P07737|PROF1_HUMAN Profilin-1 OS=Homo sapiens OX=9606 GN=PFN1 PE=1 SV=2	8	53.6	15.054	140	1141300000	PFN1	64708	77973	0	149700000	6228500	10583000	23950000	46271000	43379000	0	0	0	2859900	135520	1639100	2295700	1327900	1122900
P08514	Integrin alpha-IIb;Integrin alpha-IIb heavy chain;Integrin alpha-IIb light chain, form 1;Integrin alpha-IIb light chain, form 2	ITGA2B	AEGGQCPSLLFDLR;ALSNVEGFER;ASVQLLVQDSLNPAVK;DGYNDIAVAAPYGGPSGR;EQNSLDSWGPK;FGSAIAPLGDLDR;GAVDIDDNGYPDLIVGAYGANQVAVYR;GEAQVWTQLLR;GNSFPASLVVAAEEGER;GPHALGAPSLLLTGTQLYGR;NRPPLEEDDEEGE;NVGSQTLQTFK;SRPSQVLDSPFPTGSAFGFSLR;TLGPSQEETGGVFLCPWR;TPVGSCFLAQPESGR;TPVGSCFLAQPESGRR;TPVSCFNIQMCVGATGHNIPQK;VLLLGSQQAGTTLNLDLGGK	sp|P08514|ITA2B_HUMAN Integrin alpha-IIb OS=Homo sapiens OX=9606 GN=ITGA2B PE=1 SV=3	18	26.9	113.38	1039	1112900000	ITGA2B	9270.3	6283.7	5968.5	89681000	121580	192460	7801600	559600	10090000	34884	17776	5002.7	10863	9025.1	2013.6	45138	4554	4686.7
P19823	Inter-alpha-trypsin inhibitor heavy chain H2	ITIH2	AEDHFSVIDFNQNIR;AHVSFKPTVAQQR;FLHVPDTFEGHFDGVPVISK;FYNQVSTPLLR;HADPDFTR;HLEVDVWVIEPQGLR;IQPSGGTNINEALLR;IYGNQDTSSQLK;IYGNQDTSSQLKK;KLWAYLTINQLLAER;MLADAPPQDPSCCSGALYYGSK;NVQFNYPHTSVTDVTQNNFHNYFGGSEIVVAGK;TWRNDLISATK;VQFELHYQEVK;VVNNSPQPQNVVFDVQIPK	sp|P19823|ITIH2_HUMAN Inter-alpha-trypsin inhibitor heavy chain H2 OS=Homo sapiens OX=9606 GN=ITIH2 PE=1 SV=2	15	23.4	106.46	946	1075000000	ITIH2	9645500	8784600	4331200	8863800	4623800	2042300	2204600	6166100	1704400	10788000	12114000	11463000	24213000	26832000	13453000	43533000	26372000	7648800
Q9Y2I7	1-phosphatidylinositol 3-phosphate 5-kinase	PIKFYVE	GADSAYYQVGQTGK;IVDVRPTLVLVEK	sp|Q9Y2I7|FYV1_HUMAN 1-phosphatidylinositol 3-phosphate 5-kinase OS=Homo sapiens OX=9606 GN=PIKFYVE PE=1 SV=3	2	1.3	237.13	2098	1049500000	PIKFYVE	0	0	0	524790000	482160	1227700	0	4668300	0	8603100	11679000	20317000	3422100	34767000	3739200	15898000	18890000	10089000
Q14624	Inter-alpha-trypsin inhibitor heavy chain H4;70 kDa inter-alpha-trypsin inhibitor heavy chain H4;35 kDa inter-alpha-trypsin inhibitor heavy chain H4	ITIH4	AEAQAQYSAAVAK;AISGGSIQIENGYFVHYFAPEGLTTMPK;ANTVQEATFQMELPK;EKAEAQAQYSAAVAK;FKPTLSQQQK;FSSHVGGTLGQFYQEVLWGSPAASDDGR;FSSHVGGTLGQFYQEVLWGSPAASDDGRR;GPDVLTATVSGK;HRQGPVNLLSDPEQGVEVTGQYER;LALDNGGLAR;LGVYELLLK;MNFRPGVLSSR;NGIDIYSLTVDSR;NPLVWVHASPEHVVVTR;NVHSGSTFFK;QGPVNLLSDPEQGVEVTGQYER;QLGLPGPPDVPDHAAYHPFR;QLGLPGPPDVPDHAAYHPFRR;RLDYQEGPPGVEISCWSVEL;SPEQQETVLDGNLIIR	sp|Q14624|ITIH4_HUMAN Inter-alpha-trypsin inhibitor heavy chain H4 OS=Homo sapiens OX=9606 GN=ITIH4 PE=1 SV=4	20	28	103.36	930	912370000	ITIH4	5142900	6930100	3710000	4070800	2622000	1302400	1466200	4246100	1697900	4687400	7047600	9790300	14721000	14168000	9776300	15668000	16730000	6626800
P04003	C4b-binding protein alpha chain	C4BPA	CHPGYKPTTDEPTTVICQK;EDVYVVGTVLR;EEIIYECDKGYILVGQAK;FSAICQGDGTWSPR;GVGWSHPLPQCEIVK;LSCSYSHWSAPAPQCK;LSLEIEQLELQR;SHSTQTLTCNSDGEWVYNTFCIYK;SHSTQTLTCNSDGEWVYNTFCIYKR;SRPANHCVYFYGDEISFSCHETSR;TPSCGDICNFPPK;WTPYQGCEALCCPEPK;YRCHPGYKPTTDEPTTVICQK;YTCLPGYVR	sp|P04003|C4BPA_HUMAN C4b-binding protein alpha chain OS=Homo sapiens OX=9606 GN=C4BPA PE=1 SV=2	14	32.5	67.033	597	863600000	C4BPA	1225100	710880	427820	5151300	1506400	796500	713750	1636400	380700	6771200	12973000	8520100	19242000	22283000	9578900	23956000	23070000	7275800
Q562R1	Beta-actin-like protein 2	ACTBL2	HQGVMVGMGQK;IKIIAPPERK;SYELPDGQVITIGNER;VAPDEHPILLTEAPLNPK	sp|Q562R1|ACTBL_HUMAN Beta-actin-like protein 2 OS=Homo sapiens OX=9606 GN=ACTBL2 PE=1 SV=2	4	14.6	42.003	376	862460000	ACTBL2	0	0	0	0	86638000	0	275260000	232830000	226450000	0	0	0	21415000	12999000	0	0	0	6863400
P01011	Alpha-1-antichymotrypsin;Alpha-1-antichymotrypsin His-Pro-less	SERPINA3	AVLDVFEEGTEASAATAVK;DEELSCTVVELK;ITLLSALVETR;LYGSEAFATDFQDSAAAK;LYGSEAFATDFQDSAAAKK;NLAVSQVVHK;RLYGSEAFATDFQDSAAAKK;WRDSLEFR	sp|P01011|AACT_HUMAN Alpha-1-antichymotrypsin OS=Homo sapiens OX=9606 GN=SERPINA3 PE=1 SV=2	8	18.9	47.65	423	859440000	SERPINA3	6590500	9665000	3769500	140850	3861500	446460	1341800	5801300	1079200	4119000	7739200	7907200	20211000	15748000	7388800	18113000	17721000	5192300
P02766	Transthyretin	TTR	AADDTWEPFASGK;ALGISPFHEHAEVVFTANDSGPR;ALGISPFHEHAEVVFTANDSGPRR;GSPAINVAVHVFR;GSPAINVAVHVFRK;KAADDTWEPFASGK;RYTIAALLSPYSYSTTAVVTNPK;RYTIAALLSPYSYSTTAVVTNPKE;TSESGELHGLTTEEEFVEGIYK;VLDAVRGSPAINVAVHVFR;YTIAALLSPYSYSTTAVVTNPK;YTIAALLSPYSYSTTAVVTNPKE	sp|P02766|TTHY_HUMAN Transthyretin OS=Homo sapiens OX=9606 GN=TTR PE=1 SV=1	12	69.4	15.887	147	843040000	TTR	13080000	19351000	6044700	12618000	7258000	2497100	897290	11004000	1899300	4175000	13747000	16307000	26229000	25990000	21926000	30095000	25095000	8199900
P19827	Inter-alpha-trypsin inhibitor heavy chain H1	ITIH1	AAISGENAGLVR;FAHYVVTSQVVNTANEAR;GFSLDEATNLNGGLLR;GHVLFRPTVSQQQSCPTCSTSLLNGHFK;GSLVQASEANLQAAQDFVR;KAAISGENAGLVR;LDAQASFLPK;QAVDTAVDGVFIR;QYYEGSEIVVAGR;VQSWKGSLVQASEANLQAAQDFVR	sp|P19827|ITIH1_HUMAN Inter-alpha-trypsin inhibitor heavy chain H1 OS=Homo sapiens OX=9606 GN=ITIH1 PE=1 SV=3	10	14.8	101.39	911	823860000	ITIH1	8831300	6646000	4485200	10516000	3300900	1363400	2097700	3802100	1486700	7060000	9223100	10012000	18442000	17043000	11984000	21155000	19069000	8241400
P02775	Platelet basic protein;Connective tissue-activating peptide III;TC-2;Connective tissue-activating peptide III(1-81);Beta-thromboglobulin;Neutrophil-activating peptide 2(74);Neutrophil-activating peptide 2(73);Neutrophil-activating peptide 2;TC-1;Neutrophil-activating peptide 2(1-66);Neutrophil-activating peptide 2(1-63)	PPBP	GKEESLDSDLYAELR;GTHCNQVEVIATLK;GTHCNQVEVIATLKDGR;ICLDPDAPR;KICLDPDAPR;NIQSLEVIGK	sp|P02775|CXCL7_HUMAN Platelet basic protein OS=Homo sapiens OX=9606 GN=PPBP PE=1 SV=3	6	40.6	13.894	128	737210000	PPBP	238770	243740	0	149140000	9048500	9935700	4766100	14823000	5585300	816720	297720	0	15825000	3680400	4105700	15012000	12265000	7936100
P01008	Antithrombin-III	SERPINC1	ANRPFLVFIR;ATEDEGSEQKIPEATNR;ATEDEGSEQKIPEATNRR;DDLYVSDAFHK;EQLQDMGLVDLFSPEK;EVPLNTIIFMGR;FATTFYQHLADSK;FRIEDGFSLK;KATEDEGSEQKIPEATNR;RVWELSK;SKLPGIVAEGR;TSDQIHFFFAK;VAEGTQVLELPFK	sp|P01008|ANT3_HUMAN Antithrombin-III OS=Homo sapiens OX=9606 GN=SERPINC1 PE=1 SV=1	13	28.4	52.602	464	712360000	SERPINC1	6328800	12526000	6157000	3002200	1552600	524950	2101600	3998400	993980	8712200	9904300	14780000	13055000	14821000	7742300	14071000	13373000	4638400
P68133;P68032;P62736;P63267	Actin, alpha skeletal muscle;Actin, alpha cardiac muscle 1;Actin, aortic smooth muscle;Actin, gamma-enteric smooth muscle	ACTA1;ACTC1;ACTA2;ACTG2	AGFAGDDAPR;AVFPSIVGRPR;DSYVGDEAQSK;DSYVGDEAQSKR;EITALAPSTMK;HQGVMVGMGQK;IKIIAPPERK;IWHHTFYNELR;SYELPDGQVITIGNER;YPIEHGIITNWDDMEK	sp|P68133|ACTS_HUMAN Actin, alpha skeletal muscle OS=Homo sapiens OX=9606 GN=ACTA1 PE=1 SV=1;sp|P68032|ACTC_HUMAN Actin, alpha cardiac muscle 1 OS=Homo sapiens OX=9606 GN=ACTC1 PE=1 SV=1;sp|P62736|ACTA_HUMAN Actin, aortic smooth muscle OS=Homo sapiens OX=9	10	28.6	42.051	377	697730000	ACTA1;ACTC1;ACTA2;ACTG2	0	46172	37326	129550000	2871700	5471900	10399000	61155000	15372000	0	0	0	246890	140170	263800	462050	132540	444520
P04406	Glyceraldehyde-3-phosphate dehydrogenase	GAPDH	AENGKLVINGNPITIFQER;GALQNIIPASTGAAK;IISNASCTTNCLAPLAK;LISWYDNEFGYSNR;LVINGNPITIFQER;VIHDNFGIVEGLMTTVHAITATQK;VPTANVSVVDLTCR	sp|P04406|G3P_HUMAN Glyceraldehyde-3-phosphate dehydrogenase OS=Homo sapiens OX=9606 GN=GAPDH PE=1 SV=3	7	30.7	36.053	335	695700000	GAPDH	0	0	0	61790000	2431300	3756500	9509500	15999000	10773000	0	0	0	2218400	612740	2362900	767400	683040	258710
P05106	Integrin beta-3	ITGB3	CGPGWLGSQCECSEEDYRPSQQDECSPR;CPTCPDACTFKK;DDLWSIQNLGTK;DNCAPESIEFPVSEAR;FQYYEDSSGK;GECLCGQCVCHSSDFGK;GKCECGSCVCIQPGSYGDTCEK;GSGDSSQVTQVSPQR;HVLTLTDQVTR;NDASHLLVFTTDAK;SFTIKPVGFK;TDTCMSSNGLLCSGR;VLEDRPLSDK;VLEDRPLSDKGSGDSSQVTQVSPQR;YCECDDFSCVR;YCRDEIESVK	sp|P05106|ITB3_HUMAN Integrin beta-3 OS=Homo sapiens OX=9606 GN=ITGB3 PE=1 SV=2	16	27	87.057	788	686390000	ITGB3	0	0	0	55970000	1499000	2968300	6969900	7306700	5479200	0	0	0	0	0	0	0	0	0
P32119	Peroxiredoxin-2	PRDX2	KEGGLGPLNIPLLADVTR;KEGGLGPLNIPLLADVTRR;KLGCEVLGVSVDSQFTHLAWINTPR;LGCEVLGVSVDSQFTHLAWINTPR;LSEDYGVLK;LVQAFQYTDEHGEVCPAGWKPGSDTIKPNVDDSK;QITVNDLPVGR;RLSEDYGVLK;RLSEDYGVLKTDEGIAYR	sp|P32119|PRDX2_HUMAN Peroxiredoxin-2 OS=Homo sapiens OX=9606 GN=PRDX2 PE=1 SV=5	9	53.5	21.892	198	656820000	PRDX2	0	0	0	121310000	4633800	4705700	1037300	873350	364530	0	0	0	6591400	5916000	6681500	0	0	0
P00915	Carbonic anhydrase 1	CA1	ADGLAVIGVLMK;ASPDWGYDDKNGPEQWSK;EIINVGHSFHVNFEDNDNR;ESISVSSEQLAQFR;HDTSLKPISVSYNPATAK;LYPIANGNNQSPVDIK;TSETKHDTSLKPISVSYNPATAK;YSAELHVAHWNSAK;YSSLAEAASKADGLAVIGVLMK	sp|P00915|CAH1_HUMAN Carbonic anhydrase 1 OS=Homo sapiens OX=9606 GN=CA1 PE=1 SV=2	9	48.3	28.87	261	629160000	CA1	0	0	0	75774000	4156000	3582800	171310	0	0	0	0	0	5796400	6237700	4557100	177580	0	0
P05090	Apolipoprotein D	APOD	CPNPPVQENFDVNK;CPNPPVQENFDVNKYLGR;IPTTFENGR;MTVTDQVNCPK;NILTSNNIDVK;NPNLPPETVDSLK;NPNLPPETVDSLKNILTSNNIDVK;NPNLPPETVDSLKNILTSNNIDVKK;WYEIEKIPTTFENGR	sp|P05090|APOD_HUMAN Apolipoprotein D OS=Homo sapiens OX=9606 GN=APOD PE=1 SV=1	9	36.5	21.275	189	612720000	APOD	6171400	7348600	3267300	1811900	3549200	1051500	2880700	6732300	1025800	5820300	9459700	11774000	9750300	25767000	10863000	16825000	22324000	8907300
P18206	Vinculin	VCL	AIPDLTAPVAAVQAAVSNLVR;ALASQLQDSLK;AQQVSQGLDVLTAK;AVAGNISDPGLQK;DPSASPGDAGEQAIR;ETVQTTEDQILK;ETVQTTEDQILKR;IPTISTQLK;KIDAAQNWLADPNGGPEGEEQIR;LLAVAATAPPDAPNR;MSAEINEIIR;QVATALQNLQTK;SLLDASEEAIKK;TNISDEESEQATEMLVHNAQNLMQSVK;TNLLQVCER;VDQLTAQLADLAAR;VGKETVQTTEDQILKR;VLQLTSWDEDAWASK;WIDNPTVDDR	sp|P18206|VINC_HUMAN Vinculin OS=Homo sapiens OX=9606 GN=VCL PE=1 SV=4	19	21.7	123.8	1134	595290000	VCL	1180900	1132500	835880	46553000	1235500	1373500	8173100	8807000	22235000	0	0	0	0	0	0	0	0	0
P60660	Myosin light polypeptide 6	MYL6	ALGQNPTNAEVLK;CDFTEDQTAEFK;DQGTYEDYVEGLR;HVLVTLGEK;ILYSQCGDVMR;NKDQGTYEDYVEGLR	sp|P60660|MYL6_HUMAN Myosin light polypeptide 6 OS=Homo sapiens OX=9606 GN=MYL6 PE=1 SV=2	6	39.7	16.93	151	583130000	MYL6	0	0	0	163040000	2583100	3779300	13384000	13762000	12757000	0	0	0	0	0	30968	65206	43030	42295
P01019	Angiotensinogen;Angiotensin-1;Angiotensin-2;Angiotensin-3;Angiotensin-4;Angiotensin 1-9;Angiotensin 1-7;Angiotensin 1-5;Angiotensin 1-4	AGT	ALQDQLVLVAAK;ANAGKPKDPTFIPAPIQAK;DPTFIPAPIQAK;QPFVQGLALYTPVVLPR;SLDFTELDVAAEK;VANPLSTA;VEGLTFQQNSLNWMK;VLSALQAVQGLLVAQGR	sp|P01019|ANGT_HUMAN Angiotensinogen OS=Homo sapiens OX=9606 GN=AGT PE=1 SV=4	8	21.2	52.069	476	548690000	AGT	3618300	5743300	8016300	5646400	3134400	1772800	1126500	4276500	2524000	3381400	6113000	12938000	10704000	11326000	13904000	10782000	10724000	10071000
O43866	CD5 antigen-like	CD5L	CSGEEQSLEQCQHR;EATLQDCPSGPWGK;ELGCGAASGTPSGILYEPPAEK;ELGCGAASGTPSGILYEPPAEKEQK;GQWGTVCDDGWDIK;GQWGTVCDDGWDIKDVAVLCR;GVWGSVCDDNWGEK;GVWGSVCDDNWGEKEDQVVCK;LVGGDNLCSGR;NTCNHDEDTWVECEDPFDLR	sp|O43866|CD5L_HUMAN CD5 antigen-like OS=Homo sapiens OX=9606 GN=CD5L PE=1 SV=1	10	36.3	38.087	347	538650000	CD5L	2637400	2422300	2489000	3000100	844680	563440	1212800	1205800	681950	3827500	3570100	5768800	11777000	6927800	4694800	11358000	5881300	3039000
P05155	Plasma protease C1 inhibitor	SERPING1	DFTCVHQALK;GVTSVSQIFHSPDLAIR;KYPVAHFIDQTLK;LEDMEQALSPSVFK;LLDSLPSDTR;LVLLNAIYLSAK;TNLESILSYPK;TNLESILSYPKDFTCVHQALK	sp|P05155|IC1_HUMAN Plasma protease C1 inhibitor OS=Homo sapiens OX=9606 GN=SERPING1 PE=1 SV=2	8	17.4	55.154	500	537420000	SERPING1	5140500	4367400	2178600	3576300	1611400	420920	1726300	4316900	659140	4216400	7558300	7438400	12606000	13576000	6800200	15541000	21804000	6059400
P02760	Protein AMBP;Alpha-1-microglobulin;Inter-alpha-trypsin inhibitor light chain;Trypstatin	AMBP	AFIQLWAFDAVK;CVLFPYGGCQGNGNK;CVLFPYGGCQGNGNKFYSEK;EYCGVPGDGDEELLR;GECVPGEQEPEPILIPR;GVCEETSGAYEK;KGVCEETSGAYEK;TVAACNLPIVR;VVAQGVGIPEDSIFTMADR;WYNLAIGSTCPWLK	sp|P02760|AMBP_HUMAN Protein AMBP OS=Homo sapiens OX=9606 GN=AMBP PE=1 SV=1	10	34.4	38.999	352	517000000	AMBP	4095500	5191500	3695500	5268900	3371700	1264000	1771200	3582800	1319800	3997500	6192000	10428000	12017000	12575000	10080000	13127000	11165000	4866600
P04114	Apolipoprotein B-100;Apolipoprotein B-48	APOB	AASGTTGTYQEWK;ALVEQGFTVPEIK;ALYWVNGQVPDGVSK;ATFQTPDFIVPLTDLR;ATGVLYDYVNK;AVSMPSFSILGSDVR;DLKVEDIPLAR;EYSGTIASEANTYLNSK;IAELSATAQEIIK;IEGNLIFDPNNYLPK;ITENDIQIALDDAK;IVQILPWEQNEQVK;LELELRPTGEIEQYSVSATYELQR;LLSGGNTLHLVSTTK;LNGEIQALELPQK;LPQQANDYLNSFNWER;NHLQLEGLFFTNGEHTSK;NLQNNAEWVYQGAIR;QTIIVVLENVQR;SGSSTASWIQNVDTK;SPAFTDLHLR;SVSDGIAALDLNAVANK;TLADLTLLDSPIK;TSSFALNLPTLPEVK;VELEVPQLCSFILK;VLVDHFGYTK…	sp|P04114|APOB_HUMAN Apolipoprotein B-100 OS=Homo sapiens OX=9606 GN=APOB PE=1 SV=3	29	9.1	515.54	4563	465110000	APOB	2091900	1789600	1767600	990920	554470	325820	451160	828760	480100	1699200	2640400	4354400	5043200	4120900	4550100	5511400	3009800	2437000
P02649	Apolipoprotein E	APOE	AATVGSLAGQPLQER;AKLEEQAQQIR;GEVQAMLGQSTEELR;LEEQAQQIR;LGADMEDVCGR;SELEEQLTPVAEETR;VQAAVGTSAAPVPSDNH	sp|P02649|APOE_HUMAN Apolipoprotein E OS=Homo sapiens OX=9606 GN=APOE PE=1 SV=1	7	26.5	36.154	317	464240000	APOE	6838900	5278000	3309900	7246000	2394600	805650	2720700	1803500	795790	7985800	9821200	6861400	19339000	20528000	6287100	22206000	16516000	5871800
P14618	Pyruvate kinase PKM	PKM	CCSGAIIVLTK;CDENILWLDYK;DPVQEAWAEDVDLR;GADFLVTEVENGGSLGSK;GIFPVLCKDPVQEAWAEDVDLR;GVNLPGAAVDLPAVSEK;IYVDDGLISLQVK;KGVNLPGAAVDLPAVSEK;LAPITSDPTEATAVGAVEASFK;LDIDSPPITAR;LNFSHGTHEYHAETIK;NTGIICTIGPASR;TATESFASDPILYRPVAVALDTK	sp|P14618|KPYM_HUMAN Pyruvate kinase PKM OS=Homo sapiens OX=9606 GN=PKM PE=1 SV=4	13	33.5	57.936	531	454250000	PKM	0	0	0	45861000	1106000	1722000	4523000	7040400	4546900	0	0	0	83834	0	87037	75757	28117	35882
P43652	Afamin	AFM	AESPEVCFNEESPK;ESLLNHFLYEVAR;FTDSENVCQER;IAPQLSTEELVSLGEK;LPNNVLQEK;RPCFESLKADK;SCCEEQNKVNCLQTR;SDVGFLPPFPTLDPEEK;TINPAVDHCCK	sp|P43652|AFAM_HUMAN Afamin OS=Homo sapiens OX=9606 GN=AFM PE=1 SV=1	9	19.5	69.068	599	433610000	AFM	4458300	3947400	2893200	2567400	1855400	700020	1873600	2679800	713960	3508500	3763800	6071100	6649300	13169000	5955900	12289000	9117600	4795600
P19652	Alpha-1-acid glycoprotein 2	ORM2	DKCEPLEK;EHVAHLLFLR;EQLGEFYEALDCLCIPR;NWGLSFYADKPETTK;SDVMYTDWKK;TEDTIFLR;TLMFGSYLDDEK;WFYIASAFR;YEGGREHVAHLLFLR	sp|P19652|A1AG2_HUMAN Alpha-1-acid glycoprotein 2 OS=Homo sapiens OX=9606 GN=ORM2 PE=1 SV=2	9	46.8	23.602	201	430260000	ORM2	13512000	13255000	5219100	6973700	5860700	1005000	3857000	8066700	1788900	4647000	7213200	5771900	13475000	11599000	6424100	23820000	7873700	4457600
P04075	Fructose-bisphosphate aldolase A	ALDOA	ADDGRPFPQVIK;ALANSLACQGK;CPLLKPWALTFSYGR;GILAADESTGSIAK;GVVPLAGTNGETTTQGLDGLSER;IGEHTPSALAIMENANVLAR;LQSIGTENTEENR;LQSIGTENTEENRR;PYQYPALTPEQK;RLQSIGTENTEENRR;VDKGVVPLAGTNGETTTQGLDGLSER;YASICQQNGIVPIVEPEILPDGDHDLK;YASICQQNGIVPIVEPEILPDGDHDLKR;YTPSGQAGAAASESLFVSNHAY	sp|P04075|ALDOA_HUMAN Fructose-bisphosphate aldolase A OS=Homo sapiens OX=9606 GN=ALDOA PE=1 SV=2	14	48.1	39.42	364	425360000	ALDOA	0	0	0	34872000	596240	1136600	6609600	8750800	5962000	0	0	0	40489	0	13562	3315	11094	10854
P01591	Immunoglobulin J chain	IGJ	CYTAVVPLVYGGETK;FVYHLSDLCK;FVYHLSDLCKK;SSEDPNEDIVER;TRFVYHLSDLCK	sp|P01591|IGJ_HUMAN Immunoglobulin J chain OS=Homo sapiens OX=9606 GN=JCHAIN PE=1 SV=4	5	25.2	18.098	159	419840000	IGJ	7216400	5292700	3211300	6649000	2506100	767440	3062000	3900800	1148500	11562000	5844900	11482000	24456000	21428000	8115200	24147000	13451000	5230300
P06733	Alpha-enolase	ENO1	AAVPSGASTGIYEALELR;DATNVGDEGGFAPNILENK;FTASAGIQVVGDDLTVTNPK;FTASAGIQVVGDDLTVTNPKR;GNPTVEVDLFTSK;HIADLAGNSEVILPVPAFNVINGGSHAGNK;IGAEVYHNLK;SCNCLLLK;VNQIGSVTESLQACK;YISPDQLADLYK	sp|P06733|ENOA_HUMAN Alpha-enolase OS=Homo sapiens OX=9606 GN=ENO1 PE=1 SV=2	10	33.6	47.168	434	397500000	ENO1	0	0	0	41356000	1280100	1650100	6132900	9257800	6484100	0	0	0	642370	30251	571250	210180	225030	153850
P61224;P62834;A6NIZ1	Ras-related protein Rap-1b;Ras-related protein Rap-1A;Ras-related protein Rap-1b-like protein	RAP1B;RAP1A	LVVLGSGGVGK;QWNNCAFLESSAK;SALTVQFVQGIFVEK;SKINVNEIFYDLVR;VKDTDDVPMILVGNK;YDPTIEDSYR;YDPTIEDSYRK	sp|P61224|RAP1B_HUMAN Ras-related protein Rap-1b OS=Homo sapiens OX=9606 GN=RAP1B PE=1 SV=1;sp|P62834|RAP1A_HUMAN Ras-related protein Rap-1A OS=Homo sapiens OX=9606 GN=RAP1A PE=1 SV=1;sp|A6NIZ1|RP1BL_HUMAN Ras-related protein Rap-1b-like protein OS=Homo sa	7	42.9	20.825	184	396060000	RAP1B;RAP1A	76547	32015	0	59183000	1659800	2206500	12544000	20160000	11826000	0	0	0	329910	44423	104050	347220	129350	135000
P27169	Serum paraoxonase/arylesterase 1	PON1	EVQPVELPNCNLVK;IFFYDSENPPASEVLR;IQNILTEEPK;YVYIAELLAHK	sp|P27169|PON1_HUMAN Serum paraoxonase/arylesterase 1 OS=Homo sapiens OX=9606 GN=PON1 PE=1 SV=3	4	14.4	39.731	355	394180000	PON1	3416700	4327700	2978200	2891200	1511400	834580	779830	3089200	1036200	3593400	8908200	10609000	9224800	17407000	13024000	12161000	17173000	7260200
P02776	Platelet factor 4;Platelet factor 4, short form	PF4	AGPHCPTAQLIATLK;HITSLEVIK;ICLDLQAPLYK;KICLDLQAPLYK;KICLDLQAPLYKK	sp|P02776|PLF4_HUMAN Platelet factor 4 OS=Homo sapiens OX=9606 GN=PF4 PE=1 SV=2	5	36.6	10.845	101	387800000	PF4	0	413700	0	118890000	1202700	4312300	1310500	655940	514980	198060	0	0	6665500	1424500	1326800	4992400	2247500	3973300
Q86UX7	Fermitin family homolog 3	FERMT3	ASFSQPLFQAVAAICR;CQDEQQYAR;EKEPEEELYDLSK;EPEEELYDLSK;GCEVVPDVNVSGQK;ILEAHQNVAQLSLAEAQLR;KQDWSDHAIWWEQK;LPRPSSLSDKTQLHSR;LTQLYEQAR;SQDEAPGDPIQQLNLK;TASGDYIDSSWELR;VFVGEEDPEAESVTLR;VTGESHIGGVLLK;VVLAGGVAPALFR	sp|Q86UX7|URP2_HUMAN Fermitin family homolog 3 OS=Homo sapiens OX=9606 GN=FERMT3 PE=1 SV=1	14	27.3	75.952	667	362060000	FERMT3	0	0	0	31070000	820070	1260200	4783700	6449300	5328500	0	0	0	140590	0	30986	331080	115510	189560
O14950;P19105	Myosin regulatory light chain 12B;Myosin regulatory light chain 12A	MYL12B;MYL12A	ATSNVFAMFDQSQIQEFK;EDLHDMLASLGK;FTDEEVDELYR;GNFNYIEFTR;LNGTDPEDVIR;NAFACFDEEATGTIQEDYLR	sp|O14950|ML12B_HUMAN Myosin regulatory light chain 12B OS=Homo sapiens OX=9606 GN=MYL12B PE=1 SV=2;sp|P19105|ML12A_HUMAN Myosin regulatory light chain 12A OS=Homo sapiens OX=9606 GN=MYL12A PE=1 SV=2	6	47.7	19.779	172	345160000	MYL12B;MYL12A	34517	17255	46336	83039000	195630	626680	4213800	6050700	5730000	0	0	0	0	0	0	0	22242	0
P23528	Cofilin-1	CFL1	AVLFCLSEDKK;EILVGDVGQTVDDPYATFVK;HELQANCYEEVK;KAVLFCLSEDKK;KEDLVFIFWAPESAPLK;LGGSAVISLEGKPL;LTGIKHELQANCYEEVK;YALYDATYETK	sp|P23528|COF1_HUMAN Cofilin-1 OS=Homo sapiens OX=9606 GN=CFL1 PE=1 SV=3	8	54.8	18.502	166	340710000	CFL1	46722	0	0	32652000	3165300	2645300	8078700	23747000	15624000	0	0	0	1323300	224990	835130	864830	490820	441870
P02679	Fibrinogen gamma chain	FGG	AIQLTYNPDESSKPNMIDAATLK;ASTPNGYDNGIIWATWK;CHAGHLNGVYYQGGTYSK;DNCCILDER;DTVQIHDITGK;EGFGHLSPTGTTEFWLGNEK;FGSYCPTTCGIADFLSTYQTK;IHLISTQSAIPYALR;QSGLYFIKPLK;VAQLEAQCQEPCK;VAQLEAQCQEPCKDTVQIHDITGK;VELEDWNGR;YEASILTHDSSIR;YLQEIYNSNNQK	sp|P02679|FIBG_HUMAN Fibrinogen gamma chain OS=Homo sapiens OX=9606 GN=FGG PE=1 SV=3	14	42.4	51.511	453	337070000	FGG	6157200	10189000	13353000	3684600	1149600	460330	563370	3573000	2248600	0	0	166790	0	0	0	0	28007	108540
Q01518	Adenylyl cyclase-associated protein 1	CAP1	ALLVTASQCQQPAENK;ALLVTASQCQQPAENKLSDLLAPISEQIK;CVNTTLQIK;EFHTTGLAWSK;KEPAVLELEGK;LSDLLAPISEQIK;NSLDCEIVSAK;TDGCHAYLSK;VENQENVSNLVIEDTELK;WRVENQENVSNLVIEDTELK	sp|Q01518|CAP1_HUMAN Adenylyl cyclase-associated protein 1 OS=Homo sapiens OX=9606 GN=CAP1 PE=1 SV=5	10	21.3	51.901	475	309180000	CAP1	53349	44115	27251	42639000	304420	533290	9658600	12360000	2716600	82037	108660	116070	139880	211150	52506	1223600	0	151340
P0DOX2;P01877	Ig alpha-2 chain C region	IGHA2	AEDTAVYYCAR;DASGATFTWTPSSGK;DLCGCYSVSSVLPGCAQPWNHGETFTCTAAHPELK;EKYLTWASR;GTTVTVSSASPTSPK;NTVYLQMNSLR;SGNTFRPEVHLLPPPSEELALNELVTLTCLAR;WLQGSQELPR	sp|P0DOX2|IGA2_HUMAN Immunoglobulin alpha-2 heavy chain OS=Homo sapiens OX=9606 PE=1 SV=2;sp|P01877|IGHA2_HUMAN Immunoglobulin heavy constant alpha 2 OS=Homo sapiens OX=9606 GN=IGHA2 PE=1 SV=5	8	30.3	48.934	455	304250000	IGHA2	2781700	5857100	6569900	4154200	818550	1559600	1603600	2103500	2723100	2537300	3961800	18103000	11571000	7532600	13387000	10628000	7704300	9452200
P05164	Myeloperoxidase;Myeloperoxidase;89 kDa myeloperoxidase;84 kDa myeloperoxidase;Myeloperoxidase light chain;Myeloperoxidase heavy chain	MPO	DFVNCSTLPALNLASWR;FCGLPQPETVGQLGTVLR;FPTDQLTPDQER;FWWENEGVFSMQQR;IANVFTNAFR;IICDNTGITTVSK;IPCFLAGDTR;NNIFMSNSYPR;NQADCIPFFR;QALAQISLPR;QNQIAVDEIR;VGPLLACIIGTQFR;VVLEGGIDPILR	sp|P05164|PERM_HUMAN Myeloperoxidase OS=Homo sapiens OX=9606 GN=MPO PE=1 SV=1	13	21.6	83.868	745	291140000	MPO	0	0	9037.4	41857000	103280	352010	0	14556	0	0	0	0	0	0	0	0	0	0
Q8WZ42	Titin	TTN	FEKDGSIHRLIIK;VTEMLEYPDYELDER	sp|Q8WZ42|TITIN_HUMAN Titin OS=Homo sapiens OX=9606 GN=TTN PE=1 SV=4	2	0.1	3816	34350	277060000	TTN	3028400	6025100	2288300	7734600	3714900	812440	3368500	3016500	1207900	6937900	8841700	19178000	11286000	17520000	9075200	22567000	37630000	6081800
P07195	L-lactate dehydrogenase B chain	LDHB	IVADKDYSVTANSK;LIAPVAEEEATVPNNK;MVVESAYEVIK;SADTLWDIQK;VIGSGCNLDSAR	sp|P07195|LDHB_HUMAN L-lactate dehydrogenase B chain OS=Homo sapiens OX=9606 GN=LDHB PE=1 SV=2	5	18.9	36.638	334	273410000	LDHB	0	0	0	52590000	626640	1396900	8931000	5895900	4707000	0	57219	0	115880	0	120030	75423	39378	35607
P11142	Heat shock cognate 71 kDa protein	HSPA8	CNEIINWLDK;DAGTIAGLNVLR;FEELNADLFR;GPAVGIDLGTTYSCVGVFQHGK;IINEPTAAAIAYGLDK;IINEPTAAAIAYGLDKK;LDKSQIHDIVLVGGSTR;LLQDFFNGK;NQVAMNPTNTVFDAK;SFYPEEVSSMVLTK;SINPDEAVAYGAAVQAAILSGDK;SKGPAVGIDLGTTYSCVGVFQHGK;SQIHDIVLVGGSTR;STAGDTHLGGEDFDNR;TTPSYVAFTDTER;TVTNAVVTVPAYFNDSQR	sp|P11142|HSP7C_HUMAN Heat shock cognate 71 kDa protein OS=Homo sapiens OX=9606 GN=HSPA8 PE=1 SV=1	16	30.7	70.897	646	269540000	HSPA8	39213	0	20155	26333000	621910	683330	2971200	6502300	3137100	0	0	45656	26145	13600	23186	19946	19830	12398
P61626	Lysozyme C	LYZ	GISLANWMCLAK;STDYGIFQINSR;TPGAVNACHLSCSALLQDNIADAVACAK	sp|P61626|LYSC_HUMAN Lysozyme C OS=Homo sapiens OX=9606 GN=LYZ PE=1 SV=1	3	35.1	16.537	148	267790000	LYZ	2353300	2521600	2412500	28047000	4745100	10569000	5627500	1210600	828140	11591000	29385000	3445400	5396500	3552200	4961800	14125000	8793300	1440800
Q08378	Golgin subfamily A member 3	GOLGA3	LSLPMQETQLCSTDSPLPLEK;QHMADLEGHLQSAQK	sp|Q08378|GOGA3_HUMAN Golgin subfamily A member 3 OS=Homo sapiens OX=9606 GN=GOLGA3 PE=1 SV=2	2	2.4	167.35	1498	264250000	GOLGA3	689410	0	1918400	2446200	2305100	842250	0	1729500	730760	6345500	10279000	18635000	33411000	23017000	23913000	21668000	40002000	5742400
P02788	Lactotransferrin;Lactoferricin-H;Kaliocin-1;Lactoferroxin-A;Lactoferroxin-B;Lactoferroxin-C	LTF	ADAVTLDGGFIYEAGLAPYK;CLAENAGDVAFVK;CNQWSGLSEGSVTCSSASTTEDCIALVLK;CSTSPLLEACEFLR;DSPIQCIQAIAENR;DVTVLQNTDGNNNEAWAK;FDEYFSQSCAPGSDPR;FFSASCVPGADK;FFSASCVPGADKGQFPNLCR;GEADAMSLDGGYVYTAGK;IDSGLYLGSGYFTAIQNLR;KCNQWSGLSEGSVTCSSASTTEDCIALVLK;LADFALLCLDGK;LRPVAAEVYGTER;NGSDCPDKFCLFQSETK;NLLFNDNTECLAR;SCHLAMAPNHAVVSR;SNLCALCIGDEQGENK;SQQSSDPDPNCVDRPVEGYLAVAVVR;SVQWCAVSQPEATK;VVWCAVGEQELR;YLGPQYVAGITNLK	sp|P02788|TRFL_HUMAN Lactotransferrin OS=Homo sapiens OX=9606 GN=LTF PE=1 SV=6	22	47	78.181	710	261720000	LTF	563760	688820	580370	5582400	454650	4516500	400590	176760	209900	6005000	12127000	1439900	7278900	3253600	4446400	4954000	2998200	1503400
P02730	Band 3 anion transport protein	SLC4A1	ADFLEQPVLGFVR;ASTPGAAAQIQEVK;FIFEDQIRPQDR;FLFVLLGPEAPHIDYTQLGR;GWVIHPLGLR;HSHAGELEALGGVKPAVLTR;IPPDSEATLVLVGR;LQEAAELEAVELPVPIR;NVELQCLDADDAK;SVTHANALTVMGK;YQSSPAKPDSSFYK	sp|P02730|B3AT_HUMAN Band 3 anion transport protein OS=Homo sapiens OX=9606 GN=SLC4A1 PE=1 SV=3	11	17.6	101.79	911	253560000	SLC4A1	0	0	0	36236000	1604300	1489000	0	0	0	0	0	0	0	0	0	0	0	0
P00918	Carbonic anhydrase 2	CA2	EPISVSSEQVLK;ILNNGHAFNVEFDDSQDK;ILNNGHAFNVEFDDSQDKAVLK;QSPVDIDTHTAK;SADFTNFDPR;YDPSLKPLSVSYDQATSLR	sp|P00918|CAH2_HUMAN Carbonic anhydrase 2 OS=Homo sapiens OX=9606 GN=CA2 PE=1 SV=2	6	28.8	29.246	260	251280000	CA2	0	0	0	31808000	1419600	2924500	1631800	1201700	1801500	0	0	0	5840800	2757700	2304400	416850	0	0
P62937	Peptidyl-prolyl cis-trans isomerase A;Peptidyl-prolyl cis-trans isomerase A, N-terminally processed	PPIA	FEDENFILK;HTGPGILSMANAGPNTNGSQFFICTAK;IIPGFMCQGGDFTR;KITIADCGQLE;VSFELFADKVPK	sp|P62937|PPIA_HUMAN Peptidyl-prolyl cis-trans isomerase A OS=Homo sapiens OX=9606 GN=PPIA PE=1 SV=2	5	44.2	18.012	165	249880000	PPIA	0	0	0	38996000	1984200	2572500	7999600	13846000	6970000	0	0	0	713840	155150	420790	311820	154710	177710
P30041	Peroxiredoxin-6	PRDX6	DFTPVCTTELGR;DINAYNCEEPTEK;DINAYNCEEPTEKLPFPIIDDR;FHDFLGDSWGILFSHPR;LIALSIDSVEDHLAWSK;LPFPIIDDR;PGGLLLGDVAPNFEANTTVGR;VVFVFGPDKK	sp|P30041|PRDX6_HUMAN Peroxiredoxin-6 OS=Homo sapiens OX=9606 GN=PRDX6 PE=1 SV=3	8	44.2	25.035	224	247940000	PRDX6	0	0	0	23221000	333800	379200	1031600	2520100	1550300	0	0	0	638760	347420	743900	55932	0	0
P62328	Thymosin beta-4;Hematopoietic system regulatory peptide	TMSB4X	SDKPDMAEIEK;SDKPDMAEIEKFDK;TETQEKNPLPSK;TETQEKNPLPSKETIEQEK	sp|P62328|TYB4_HUMAN Thymosin beta-4 OS=Homo sapiens OX=9606 GN=TMSB4X PE=1 SV=2	4	75	5.0526	44	242290000	TMSB4X	0	0	0	33574000	2013300	3487800	9442100	5893900	3928100	1200200	0	0	3989600	2504100	1751000	4781600	2656600	1359500
P02753	Retinol-binding protein 4;Plasma retinol-binding protein(1-182);Plasma retinol-binding protein(1-181);Plasma retinol-binding protein(1-179);Plasma retinol-binding protein(1-176)	RBP4	DPNGLPPEAQK;GNDDHWIVDTDYDTYAVQYSCR;LIVHNGYCDGR;LLNLDGTCADSYSFVFSR;QRQEELCLAR;YWGVASFLQK	sp|P02753|RET4_HUMAN Retinol-binding protein 4 OS=Homo sapiens OX=9606 GN=RBP4 PE=1 SV=3	6	40.8	23.01	201	237740000	RBP4	2164300	3155500	847540	914260	2151900	483320	830940	2536600	535890	2120200	4405700	4763000	6715200	6789000	2939100	6738000	8076000	3090800
P02549	Spectrin alpha chain, erythrocytic 1	SPTA1	AAVGQEEIQLR;CQALSAADPGSDLFSVQALQR;DLQGVQNLLKK;EKEPIVDNTNYGADEEAAGALLK;FQSADETGQDLVNANHEASDEVR;GTQLHEANQQLQFENNAEDLQR;HEALENDFAVHETR;HFDENLTGR;HLSDIIEER;HQSLEAEVQTK;ITDLEHFAESLIADEHYAK;MEENLSEPVHCVSLNEIR;NQANACQQQQAAPVEGVAGEQR;QDTLDASLQSFQQER;QEAFLENEDLGNSLGSAEALLQK;SSDEIENAFQALAEGK;SYEDPTNIQGK;TAAINADELPTDVAGGEVLLDR;VADDLLFEGLLTPEGAQIR;VLETAEEIQER;VQNVCAQGEDILNK	sp|P02549|SPTA1_HUMAN Spectrin alpha chain, erythrocytic 1 OS=Homo sapiens OX=9606 GN=SPTA1 PE=1 SV=5	21	14.2	280.01	2419	234450000	SPTA1	230990	0	0	64648000	1332700	1357500	0	0	254990	535690	588130	0	1160300	0	1260200	766270	0	806260
P00488	Coagulation factor XIII A chain	F13A1	CGPASVQAIK;DGTHVVENVDATHIGK;EIRPNSTVQWEEVCRPWVSGHR;ETFDVTLEPLSFKK;FQEGQEEER;GTYIPVPIVSELQSGK;GVNLQEFLNVTSVHLFK;KDGTHVVENVDATHIGK;KETFDVTLEPLSFKK;LALETALMYGAK;MYVAVWTPYGVLR;STVLTIPEIIIK	sp|P00488|F13A_HUMAN Coagulation factor XIII A chain OS=Homo sapiens OX=9606 GN=F13A1 PE=1 SV=5	12	19.5	83.267	732	225890000	F13A1	110860	179750	193240	26958000	550620	815740	3668100	1886500	5193500	0	0	0	0	0	0	0	0	0
O00299	Chloride intracellular channel protein 1	CLIC1	EEFASTCPDDEEIELAYEQVAK;FLDGNELTLADCNLLPK;GVTFNVTTVDTK;IGNCPFSQR;LAALNPESNTAGLDIFAK;LCPGGQLPFLLYGTEVHTDTNK;NSNPALNDNLEK;VLDNYLTSPLPEEVDETSAEDEGVSQR	sp|O00299|CLIC1_HUMAN Chloride intracellular channel protein 1 OS=Homo sapiens OX=9606 GN=CLIC1 PE=1 SV=4	8	57.7	26.922	241	223420000	CLIC1	0	0	0	28997000	506680	1300600	4022700	7647500	6851000	0	0	0	188750	0	188220	92421	100130	151730
P69891	Hemoglobin subunit gamma-1	HBG1	EFTPEVQASWQK;FFDSFGNLSSASAIMGNPK;GHFTEEDKATITSLWGK;GTFAQLSELHCDK;LLVVYPWTQR;MVTAVASALSSR;VNVEDAGGETLGR	sp|P69891|HBG1_HUMAN Hemoglobin subunit gamma-1 OS=Homo sapiens OX=9606 GN=HBG1 PE=1 SV=3	7	65.3	16.128	147	219950000	HBG1	0	0	0	72224000	359390	2882000	63898	0	0	0	0	0	3673300	184540	4034800	0	0	0
P01619;A0A0C4DH25	Ig kappa chain V-III region B6	IGKV3D-20	ASQSVSSSYLAWYQQKPGQAPR;ATGIPDRFSGSGSGTDFTLTISR;FSGSGSGTDFTLTISR;LLIYGASSR	sp|P01619|KV320_HUMAN Immunoglobulin kappa variable 3-20 OS=Homo sapiens OX=9606 GN=IGKV3-20 PE=1 SV=2;sp|A0A0C4DH25|KVD20_HUMAN Immunoglobulin kappa variable 3D-20 OS=Homo sapiens OX=9606 GN=IGKV3D-20 PE=3 SV=1	4	46.6	12.557	116	216650000	IGKV3D-20	3270700	2333000	1912500	1377200	831410	659340	1139600	1704900	679660	2204700	4647900	4775600	8027900	5877500	6644500	13075000	8261200	4050600
P02675	Fibrinogen beta chain;Fibrinopeptide B;Fibrinogen beta chain	FGB	AHYGGFTVQNEANK;AHYGGFTVQNEANKYQISVNK;DNDGWLTSDPR;DNENVVNEYSSELEK;EDGGGWWYNR;EEAPSLRPAPPPISGGGYR;GGETSEMYLIQPDSSVKPYR;NYCGLPGEYWLGNDK;QDGSVDFGR;QGFGNVATNTDGK;TPCTVSCNIPVVSGK	sp|P02675|FIBB_HUMAN Fibrinogen beta chain OS=Homo sapiens OX=9606 GN=FGB PE=1 SV=2	11	30.1	55.928	491	213680000	FGB	4601200	6095600	7602900	5337900	976390	652750	481530	2723300	1406700	0	42764	160330	0	0	0	0	59427	0
P01861	Ig gamma-4 chain C region	IGHG4	GFYPSDIAVEWESNGQPENNYK;GPSVFPLAPCSR;NQVSLTCLVK;STSESTAALGCLVK;TTPPVLDSDGSFFLYSR;VVSVLTVLHQDWLNGK;VVSVLTVLHQDWLNGKEYK;YGPPCPSCPAPEFLGGPSVFLFPPKPK	sp|P01861|IGHG4_HUMAN Immunoglobulin heavy constant gamma 4 OS=Homo sapiens OX=9606 GN=IGHG4 PE=1 SV=2	8	30.6	43.831	396	212300000	IGHG4	6273800	2818600	7239100	5810800	1665500	1700200	794370	2584400	2625700	2896900	2983500	9933900	11313000	3128200	11091000	10464000	2604100	6800900
P04196	Histidine-rich glycoprotein	HRG	ADLFYDVEALDLESPK;GGEGTGYFVDFSVR;HPLKPDNQPFPQSVSESCPGK;KGEVLPLPEANFPSFPLPHHK;RPSEIVIGQCK;RRDGYLFQLLR;YKEENDDFASFR;YKEENDDFASFRVDR	sp|P04196|HRG_HUMAN Histidine-rich glycoprotein OS=Homo sapiens OX=9606 GN=HRG PE=1 SV=1	8	20.8	59.578	525	211860000	HRG	1172100	1056300	1054000	2519100	506800	398360	476900	359850	317900	2314300	1451100	5086900	5097300	4276500	3783200	8050800	3960200	2496400
P11277	Spectrin beta chain, erythrocytic	SPTB	ALEDLAQELEK;AWESLEEAEYR;ELHLLGVQVQQFQDVATR;ELYQQVVAQADLR;ETDDLEQWISEK;FAALEKPTTLELK;FLDLLEPLGR;GYQPCDPQVIQDR;HKDFLEELEESR;HNLEHAFNVAER;HQAFVAELASHEGWLENIDAEGK;LEGLDTGWNALGR;LLSGEDVGQDEGATR;LLTSQDVSYDEAR;LVAQDNFGYDLAAVEAAK;QAEAILSNQEYTLAHLEPPDSLEAAEAGIR;SHTLAQCLGFQEFQK;VDNVNAFIER;VIQGQTDPEYLLLGQR;WQAFQTLVSER	sp|P11277|SPTB1_HUMAN Spectrin beta chain, erythrocytic OS=Homo sapiens OX=9606 GN=SPTB PE=1 SV=5	20	13.5	246.47	2137	210580000	SPTB	3106.8	0	0	14221000	38068	63642	3035.2	2880.8	11208	0	4010.2	0	0	0	3608.6	0	4501.5	0
P06753	Tropomyosin alpha-3 chain	TPM3	AADAEAEVASLNR;EDKYEEEIK;IQLVEEELDR;KLVIIEGDLER;LVIIEGDLER;MELQEIQLK;RIQLVEEELDR	sp|P06753|TPM3_HUMAN Tropomyosin alpha-3 chain OS=Homo sapiens OX=9606 GN=TPM3 PE=1 SV=2	7	18.6	32.95	285	203020000	TPM3	0	0	0	35268000	760230	911390	4115600	5230300	6373600	0	0	0	0	0	0	58114	74492	0
O75083	WD repeat-containing protein 1	WDR1	AHDGGIYAISWSPDSTHLLSASGDK;CFSIDNPGYEPEVVAVHPGGDTVAIGGVDGNVR;FATASADGQIYIYDGK;FGAVFLWDSGSSVGEITGHNK;GPVTDVAYSHDGAFLAVCDASK;LATGSDDNCAAFFEGPPFK;NIDNPALADIYTEHAHQVVVAK;SYIYSGSHDGHINYWDSETGENDSFAGK;VFASLPQVER;VVTVFSVADGYSENNVFYGHHAK;YAPSGFYIASGDVSGK;YEYQPFAGK	sp|O75083|WDR1_HUMAN WD repeat-containing protein 1 OS=Homo sapiens OX=9606 GN=WDR1 PE=1 SV=4	12	40.3	66.193	606	202340000	WDR1	0	20221	0	15506000	407890	363030	2467900	6751100	1594900	0	0	0	51219	0	12666	14292	0	0
P09211	Glutathione S-transferase P	GSTP1	AFLASPEYVNLPINGNGK;AFLASPEYVNLPINGNGKQ;ALPGQLKPFETLLSQNQGGK;EEVVTVETWQEGSLK;FQDGDLTLYQSNTILR;LKAFLASPEYVNLPINGNGKQ;MLLADQGQSWK;PPYTVVYFPVR;YISLIYTNYEAGK	sp|P09211|GSTP1_HUMAN Glutathione S-transferase P OS=Homo sapiens OX=9606 GN=GSTP1 PE=1 SV=2	9	51	23.356	210	201520000	GSTP1	48614	0	0	24406000	483340	1003000	2134500	6503300	2733500	341780	0	0	536540	854330	469080	134010	84164	71769
P62805	Histone H4	HIST1H4A	DNIQGITKPAIR;ISGLIYEETR;VFLENVIR	sp|P62805|H4_HUMAN Histone H4 OS=Homo sapiens OX=9606 GN=H4C1 PE=1 SV=2	3	29.1	11.367	103	181260000	HIST1H4A	0	0	0	71691000	617110	1308000	0	0	142290	0	0	0	0	0	0	0	0	0
P07225	Vitamin K-dependent protein S	PROS1	DCKDVDECSLKPSICGTAVCK;DVDECSLKPSICGTAVCK;IETISHEDLQR;IQALSLCSDQQSHLEFR;KVESELIKPINPR	sp|P07225|PROS_HUMAN Vitamin K-dependent protein S OS=Homo sapiens OX=9606 GN=PROS1 PE=1 SV=1	5	9.2	75.122	676	175590000	PROS1	1122500	716050	314970	6280200	1675500	601540	2027100	3136500	816790	2163800	3909700	3112100	3587900	7770200	1776000	4867000	6470800	1316700
P0DP25;P0DP24;P0DP23	Calmodulin-3	CALM3	ADQLTEEQIAEFK;DGNGYISAAELR;DTDSEEEIR;EAFSLFDK;EAFSLFDKDGDGTITTK;VFDKDGNGYISAAELR	sp|P0DP25|CALM3_HUMAN Calmodulin-3 OS=Homo sapiens OX=9606 GN=CALM3 PE=1 SV=1;sp|P0DP24|CALM2_HUMAN Calmodulin-2 OS=Homo sapiens OX=9606 GN=CALM2 PE=1 SV=1;sp|P0DP23|CALM1_HUMAN Calmodulin-1 OS=Homo sapiens OX=9606 GN=CALM1 PE=1 SV=1	6	36.9	16.837	149	171850000	CALM3	0	0	0	47620000	504590	1508600	1089600	1381800	2127300	0	0	0	179950	97938	140280	480260	0	68350
P09871	Complement C1s subcomponent;Complement C1s subcomponent heavy chain;Complement C1s subcomponent light chain	C1S	CQPVDCGIPESIENGK;CQPVDCGIPESIENGKVEDPESTLFGSVIR;EDTPNSVWEPAK;QFGPYCGHGFPGPLNIETK;SNALDIIFQTDLTGQK;TNFDNDIALVR;VEDPESTLFGSVIR;VEKPTADAEAYVFTPNMICAGGEK;VGATSFYSTCQSNGK	sp|P09871|C1S_HUMAN Complement C1s subcomponent OS=Homo sapiens OX=9606 GN=C1S PE=1 SV=1	9	18.5	76.684	688	170740000	C1S	1344800	1167000	815660	2155900	853070	478880	230010	866480	311760	1578600	2294900	4115400	3223200	3177600	3130200	4725300	3446600	2023200
Q96PD5	N-acetylmuramoyl-L-alanine amidase	PGLYRP2	AGLLRPDYALLGHR;EFTEAFLGCPAIHPR;GCPDVQASLPDAK;GSQTQSHPDLGTEGCWDQLSAPR;LLQLPLGFLYVHHTYVPAPPCTDFTR;TDCPGDALFDLLR	sp|Q96PD5|PGRP2_HUMAN N-acetylmuramoyl-L-alanine amidase OS=Homo sapiens OX=9606 GN=PGLYRP2 PE=1 SV=1	6	18.1	62.216	576	168110000	PGLYRP2	1826000	1207400	845460	1680400	555910	178230	212250	1709300	405610	1608900	1458900	4556600	3065100	4818200	3200800	4723300	4336600	2345500
P60174	Triosephosphate isomerase	TPI1	ELASQPDVDGFLVGGASLKPEFVDIINAK;HVFGESDELIGQK;IAVAAQNCYK;IIYGGSVTGATCK;QSLGELIGTLNAAK;RHVFGESDELIGQK;SNVSDAVAQSTR;VPADTEVVCAPPTAYIDFAR;VVLAYEPVWAIGTGK	sp|P60174|TPIS_HUMAN Triosephosphate isomerase OS=Homo sapiens OX=9606 GN=TPI1 PE=1 SV=4	9	51	26.669	249	166430000	TPI1	0	0	0	18571000	185770	598000	2507300	3348600	2292400	0	0	0	166240	27598	153150	0	0	0
P11021	78 kDa glucose-regulated protein	HSPA5	ELEEIVQPIISK;IEWLESHQDADIEDFK;IINEPTAAAIAYGLDK;IINEPTAAAIAYGLDKR;ITPSYVAFTPEGER;LYGSAGPPPTGEEDTAEK;NELESYAYSLK;NQLTSNPENTVFDAK;SQIFSTASDNQPTVTIK;TKPYIQVDIGGGQTK;TWNDPSVQQDIK;VYEGERPLTK	sp|P11021|BIP_HUMAN Endoplasmic reticulum chaperone BiP OS=Homo sapiens OX=9606 GN=HSPA5 PE=1 SV=2	12	24	72.332	654	158900000	HSPA5	0	0	0	10954000	237650	288830	1400400	2563400	1920600	0	0	0	90306	0	0	0	0	7099.5
P02748	Complement component C9;Complement component C9a;Complement component C9b	C9	AEQCCEETASSISLHGK;AIEDYINEFSVR;CLCACPFKFEGIACEISK;DRDGNTLTYYR;FEGIACEISK;LSPIYNLVPVK;QCVPTEPCEDAEDDCGNDFQCSTGR;RPWNVASLIYETK;SIEVFGQFNGKR	sp|P02748|CO9_HUMAN Complement component C9 OS=Homo sapiens OX=9606 GN=C9 PE=1 SV=2	9	21.3	63.173	559	157550000	C9	1195300	415650	714810	1809400	226910	249690	148200	140990	517030	1842900	844000	2919600	5833800	1175300	3483900	7996900	1537700	1510300
P10643	Complement component C7	C7	ACGACPLWGK;GQSISVTSIRPCAAETQ;LIDQYGTHYLQSGSLGGEYR;LLEPHCFPLSLVPTEFCPSPPALK;LSGNVLSYTFQVK;NVVYTCNEGYSLIGNPVAR;RPSCDIDKPPPNIELTGNGYNELTGQFR;SCVGETTESTQCEDEELEHLR;YSAWAESVTNLPQVIK	sp|P10643|CO7_HUMAN Complement component C7 OS=Homo sapiens OX=9606 GN=C7 PE=1 SV=2	9	19.9	93.517	843	157040000	C7	2189300	2143900	1690500	1067100	554270	494390	300990	727720	409230	2870800	2922000	6712100	8521100	4405200	5227300	7838300	7928900	3607800
Q14520	Hyaluronan-binding protein 2;Hyaluronan-binding protein 2 50 kDa heavy chain;Hyaluronan-binding protein 2 50 kDa heavy chain alternate form;Hyaluronan-binding protein 2 27 kDa light chain;Hyaluronan-binding protein 2 27 kDa light chain alternate form	HABP2	FCEIGSDDCYVGDGYSYR;LIANTLCNSR;MFARMSDLHVLLLMALVGK	sp|Q14520|HABP2_HUMAN Hyaluronan-binding protein 2 OS=Homo sapiens OX=9606 GN=HABP2 PE=1 SV=1	3	8.4	62.671	560	155360000	HABP2	7695400	4052300	6523300	10525000	10055000	11576000	6385900	0	3833900	6315200	3105800	4787900	6666500	5590500	2290900	4565700	4606600	5366900
P23142	Fibulin-1	FBLN1	AITPPHPASQANIIFDITEGNLR;CVDVDECAPPAEPCGK;DIDECESGIHNCLPDFICQNTLGSFR;DSSCGTGYELTEDNSCK;GYQLSDVDGVTCEDIDECALPTGGHICSYR;IIEVEEEQEDPYLNDR;SQETGDLDVGGLQETDK;TGYYFDGISR	sp|P23142|FBLN1_HUMAN Fibulin-1 OS=Homo sapiens OX=9606 GN=FBLN1 PE=1 SV=4	8	22	77.213	703	153540000	FBLN1	2830700	1745300	982110	4920300	1521400	714450	1031100	2986200	626270	479970	586150	1230100	1244300	1100200	892840	1873900	1317200	693940
P31025	Lipocalin-1	LCN1	DHYIFYCEGELHGKPVR;GLSTESILIPR;NNLEALEDFEK	sp|P31025|LCN1_HUMAN Lipocalin-1 OS=Homo sapiens OX=9606 GN=LCN1 PE=1 SV=1	3	22.2	19.25	176	153260000	LCN1	1066800	997940	932740	3066800	2417200	8267900	2819700	808330	681970	10436000	27067000	1756900	555740	541410	610120	14246000	2632300	1745300
P59666;P59665	Neutrophil defensin 3;HP 3-56;Neutrophil defensin 2;Neutrophil defensin 1;HP 1-56;Neutrophil defensin 2	DEFA3;DEFA1	IPACIAGER;RYGTCIYQGR;YGTCIYQGR	sp|P59666|DEF3_HUMAN Neutrophil defensin 3 OS=Homo sapiens OX=9606 GN=DEFA3 PE=1 SV=1;sp|P59665|DEF1_HUMAN Neutrophil defensin 1 OS=Homo sapiens OX=9606 GN=DEFA1 PE=1 SV=1	3	20.2	10.245	94	152560000	DEFA3;DEFA1	0	0	0	52156000	3268100	19563000	158220	0	0	131200	164250	0	325120	389920	588110	90470	131440	46000
P02655	Apolipoprotein C-II;Proapolipoprotein C-II	APOC2	ESLSSYWESAK;TAAQNLYEK	sp|P02655|APOC2_HUMAN Apolipoprotein C-II OS=Homo sapiens OX=9606 GN=APOC2 PE=1 SV=1	2	19.8	11.284	101	150960000	APOC2	663160	780350	205200	256180	195870	53396	128130	641570	159670	595730	6393700	3923600	7342700	15724000	1225400	15288000	9932200	865340
P00748	Coagulation factor XII;Coagulation factor XIIa heavy chain;Beta-factor XIIa part 1;Coagulation factor XIIa light chain	F12	GRPGPQPWCATTPNFDQDQR;LHEAFSPVSYQHDLALLR;NPDNDIRPWCFVLNR;NWGLGGHAFCR	sp|P00748|FA12_HUMAN Coagulation factor XII OS=Homo sapiens OX=9606 GN=F12 PE=1 SV=3	4	10.4	67.791	615	149410000	F12	208070	0	465090	249800	0	0	104270	178070	139290	2762100	2063000	6925200	6962400	4873100	5994700	7407100	3574700	4884300
P07357	Complement component C8 alpha chain	C8A	AIDEDCSQYEPIPGSQK;HLVCNGDQDCLDGSDEDDCEDVR;LGSLGAACEQTQTEGAK;QAQCGQDFQCK;SLLQPNKFGGTICSGDIWDQASCSSSTTCVR	sp|P07357|CO8A_HUMAN Complement component C8 alpha chain OS=Homo sapiens OX=9606 GN=C8A PE=1 SV=2	5	17	65.163	584	149030000	C8A	1182700	741240	1560200	0	1523800	609320	517590	784130	457590	2860300	1934600	4712700	5060500	4541600	3053200	5019200	4925700	1969400
P00739	Haptoglobin-related protein	HPR	AVGDKLPECEAVCGKPK;DIAPTLTLYVGK;DIAPTLTLYVGKK;ILGGHLDAK;ILGGHLDAKGSFPWQAK;LPECEAVCGKPK;LRTEGDGVYTLNDK;LRTEGDGVYTLNDKK;SCAVAEYGVYVK;SPVGVQPILNEHTFCVGMSK;TEGDGVYTLNDK;TEGDGVYTLNDKK;TEGDGVYTLNDKKQWINK;VGYVSGWGQSDNFK;VTSIQHWVQK;VVLHPNYHQVDIGLIK	sp|P00739|HPTR_HUMAN Haptoglobin-related protein OS=Homo sapiens OX=9606 GN=HPR PE=2 SV=2	16	39.9	39.029	348	148230000	HPR	2615000	1411800	1003400	2355600	530100	222370	1082800	820060	281920	4008300	2670800	3465900	12152000	3114400	3625900	12891000	4190700	1660800
P08185	Corticosteroid-binding globulin	SERPINA6	EENFYVDETTVVK;GTWTQPFDLASTR;SETEIHQGFQHLHQLFAK;WSAGLTSSQVDLYIPK	sp|P08185|CBG_HUMAN Corticosteroid-binding globulin OS=Homo sapiens OX=9606 GN=SERPINA6 PE=1 SV=1	4	14.8	45.14	405	143930000	SERPINA6	1756400	4433300	3457800	1960600	1574600	490370	365430	2778700	745540	895740	3415800	2317700	3568800	3555600	2987900	3656100	4082000	2366000
P04275	von Willebrand factor;von Willebrand antigen 2	VWF	AFVLSSVDELEQQR;CLPSACEVVTGSPR;EGGPSQIGDALGFAVR;EQDLEVILHNGACSPGAR;FSEEACAVLTSPTFEACHR;HIVTFDGQNFK;ILAGPAGDSNVVK;ILTSDVFQDCNK;LPGDIQVVPIGVGPNANVQELER;LSEAEFEVLK;LTGSCSYVLFQNK;RDETLQDGCDTHFCK;TATLCPQSCEER;VKEEVFIQQR;YAGSQVASTSEVLK;YTLFQIFSK	sp|P04275|VWF_HUMAN von Willebrand factor OS=Homo sapiens OX=9606 GN=VWF PE=1 SV=4	16	7.9	309.26	2813	141760000	VWF	2672400	1111800	1667400	7695400	407230	342970	247800	576420	306460	0	0	0	188460	0	0	46498	0	98888
O75469	Nuclear receptor subfamily 1 group I member 2	NR1I2	MEVRPK	sp|O75469|NR1I2_HUMAN Nuclear receptor subfamily 1 group I member 2 OS=Homo sapiens OX=9606 GN=NR1I2 PE=1 SV=1	1	1.4	49.761	434	140190000	NR1I2	0	0	0	0	0	0	0	0	0	0	0	0	0	0	0	0	0	0
P04040	Catalase	CAT	AAQKADVLTTGAGNPVGDKLNVITVGPR;ADVLTTGAGNPVGDK;ADVLTTGAGNPVGDKLNVITVGPR;AFYVNVLNEEQR;FNTANDDNVTQVR;GAGAFGYFEVTHDITK;LSQEDPDYGIR;LVNANGEAVYCK;NAIHTFVQSGSHLAAR	sp|P04040|CATA_HUMAN Catalase OS=Homo sapiens OX=9606 GN=CAT PE=1 SV=3	9	20.5	59.755	527	137850000	CAT	0	0	0	17877000	866620	1189000	877900	847880	344040	0	0	0	1121600	733050	1551900	0	0	0
P03952	Plasma kallikrein;Plasma kallikrein heavy chain;Plasma kallikrein light chain	KLKB1	CQFFTYSLLPEDCK;GVNVCQETCTK;IAYGTQGSSGYSLR;LCNTGDNSVCTTK;LVGITSWGEGCAR;TSESGTPSSSTPQENTISGYSLLTCKR;VSEGNHDIALIK	sp|P03952|KLKB1_HUMAN Plasma kallikrein OS=Homo sapiens OX=9606 GN=KLKB1 PE=1 SV=2	7	16.3	71.342	638	137630000	KLKB1	1212200	849470	835610	0	892120	384280	237950	754330	287740	1728200	2186100	3527400	3709800	6687800	2856400	6209700	5699300	2094800
P25705	ATP synthase subunit alpha, mitochondrial	ATP5A1	QMSLLLRRPPGREAYPGDVFYLHSR;TGAIVDVPVGEELLGR	sp|P25705|ATPA_HUMAN ATP synthase subunit alpha, mitochondrial OS=Homo sapiens OX=9606 GN=ATP5F1A PE=1 SV=1	2	7.4	59.75	553	136850000	ATP5A1	3607200	4560400	5256900	9313500	4683300	2005300	1355700	6349500	1973000	2616700	10481000	3129400	7987800	7421800	4546500	6480700	5156600	3889600
O15143	Actin-related protein 2/3 complex subunit 1B	ARPC1B	ASSEGGTAAGAGLDSLHK;AYHSFLVEPISCHAWNK;EHNGQVTGIDWAPESNR;NSVSQISVLSGGK;STVLSLDWHPNNVLLAAGSCDFK;TQIAICPNNHEVHIYEK;VAWVSHDSTVCLADADKK	sp|O15143|ARC1B_HUMAN Actin-related protein 2/3 complex subunit 1B OS=Homo sapiens OX=9606 GN=ARPC1B PE=1 SV=3	7	33.1	40.949	372	135190000	ARPC1B	0	0	0	21279000	747720	871460	3295000	1930400	3633900	0	0	0	0	0	0	0	0	0
P27797	Calreticulin	CALR	EQFLDGDGWTSR;FYALSASFEPFSNK;HEQNIDCGGGYVK;IDNSQVESGSLEDDWDFLPPKK;IKDPDASKPEDWDER	sp|P27797|CALR_HUMAN Calreticulin OS=Homo sapiens OX=9606 GN=CALR PE=1 SV=1	5	18.2	48.141	417	134890000	CALR	0	0	0	15157000	537700	820280	3124200	5742200	3024000	0	0	0	0	0	0	0	0	37086
P08697	Alpha-2-antiplasmin	SERPINF2	GFPIKEDFLEQSEQLFGAKPVSLTGK;LGNQEPGGQTALK;LGNQEPGGQTALKSPPGVCSR;LQQVLHAGSGPCLPHLLSR;QEDDLANINQWVK;QLTSGPNQEQVSPLTLLK;WFLLEQPEIQVAHFPFK	sp|P08697|A2AP_HUMAN Alpha-2-antiplasmin OS=Homo sapiens OX=9606 GN=SERPINF2 PE=1 SV=3	7	23.2	54.565	491	132810000	SERPINF2	2118800	1770700	1108800	12700000	1390900	782460	587710	2256300	278730	2797600	1718200	1858300	3583500	2419800	1625400	3565700	2574200	669270
P52907	F-actin-capping protein subunit alpha-1	CAPZA1	DVQDSLTVSNEAQTAK;EASDPQPEEADGGLK;FITHAPPGEFNEVFNDVR;FTITPPTAQVVGVLK;IEGYEDQVLITEHGDLGNSR;IQVHYYEDGNVQLVSHK;LLLNNDNLLR;TIDGQQTIIACIESHQFQPK	sp|P52907|CAZA1_HUMAN F-actin-capping protein subunit alpha-1 OS=Homo sapiens OX=9606 GN=CAPZA1 PE=1 SV=3	8	45.8	32.922	286	129570000	CAPZA1	0	0	0	14362000	680070	411130	2063700	4450000	2372500	0	0	0	79152	0	68478	0	0	0
P07358	Complement component C8 beta chain	C8B	CDCICPVGSQGLACEVSYRK;CEGFVCAQTGR;EVSSCHCAPCQGNGVPVLK;GDYTLNNVHACAK;LLCNGDNDCGDQSDEANCRR;YYAGGCSPHYILNTR	sp|P07358|CO8B_HUMAN Complement component C8 beta chain OS=Homo sapiens OX=9606 GN=C8B PE=1 SV=4	6	16.6	66.947	591	127980000	C8B	176980	95826	0	553090	267550	80544	338300	270420	122770	1924300	2676800	5259800	4164600	6720100	2648700	8551800	7157700	1046600
P61158	Actin-related protein 3	ACTR3	AEPEDHYFLLTEPPLNTPENR;AGRLPACVVDCGTGYTK;DYEEIGPSICR;GVDDLDFFIGDEAIEKPTYATK;LGYAGNTEPQFIIPSCIAIK;LPACVVDCGTGYTK;TLTGTVIDSGDGVTHVIPVAEGYVIGSCIK;YSYVCPDLVK	sp|P61158|ARP3_HUMAN Actin-related protein 3 OS=Homo sapiens OX=9606 GN=ACTR3 PE=1 SV=3	8	31.3	47.371	418	127030000	ACTR3	0	0	0	14573000	366630	536090	1031200	2001000	1508300	0	0	0	0	0	0	0	0	0
Q2M3V2	Ankyrin repeat domain-containing protein SOWAHA	SOWAHA	RDFMSGFTALHWAAK	sp|Q2M3V2|SWAHA_HUMAN Ankyrin repeat domain-containing protein SOWAHA OS=Homo sapiens OX=9606 GN=SOWAHA PE=1 SV=4	1	2.7	57.408	549	126470000	SOWAHA	1138900	0	358160	0	2910600	217380	0	2117500	424630	7626300	4344400	10734000	6694200	14285000	7247500	8812200	13760000	2824000
P13671	Complement component C6	C6	CLNNQQLHFLHIGSCQDGR;DLTSLGHNENQQGSFSSQGGSSFSVPIFYSSK;GEVLDNSFTGGICK;HEGSFIQGAEK;SVLRPSQFGGQPCTAPLVAFQPCIPSK;VPANLENVGFEVQTAEDDLKTDFYK;YYQENFCEQICSK	sp|P13671|CO6_HUMAN Complement component C6 OS=Homo sapiens OX=9606 GN=C6 PE=1 SV=3	7	15.1	104.79	934	125060000	C6	515780	235960	270650	552680	477580	136390	182640	625550	212560	1331600	1922100	2892900	3656400	3200600	2866600	4248700	6359200	1527500
P31146	Coronin-1A	CORO1A	AAPEASGTPSSDAVSR;ADQCYEDVR;DGGLICTSCR;KLQATVQELQK;KSDLFQEDLYPPTAGPDPALTAEEWLGGR;LQATVQELQK;VSQTTWDSGFCAVNPK	sp|P31146|COR1A_HUMAN Coronin-1A OS=Homo sapiens OX=9606 GN=CORO1A PE=1 SV=4	7	19.7	51.026	461	124160000	CORO1A	47709	51697	0	13311000	205030	598040	3187100	918050	1317200	0	86286	166940	165850	0	132420	37689	0	31932
P06681	Complement C2;Complement C2b fragment;Complement C2a fragment	C2	CPAPVSFENGIYTPR;CSSNLVLTGSSER;EVVTDQFLCSGTQEDESPCKGESGGAVFLER;HAFILQDTK;NQGILEFYGDDIALLK	sp|P06681|CO2_HUMAN Complement C2 OS=Homo sapiens OX=9606 GN=C2 PE=1 SV=2	5	11.2	83.267	752	121790000	C2	2733900	1981500	1043800	1759800	886080	640060	1142800	1021000	0	4953000	6414600	6194600	16468000	7826400	2384900	16488000	18509000	3853600
P02654	Apolipoprotein C-I;Truncated apolipoprotein C-I	APOC1	LKEFGNTLEDK;MREWFSETFQK;MREWFSETFQKVK	sp|P02654|APOC1_HUMAN Apolipoprotein C-I OS=Homo sapiens OX=9606 GN=APOC1 PE=1 SV=1	3	28.9	9.3318	83	119800000	APOC1	1314600	2190800	1720500	2607400	878750	557140	1492800	2651200	895920	2353400	4333900	3804400	7056200	4145400	13618000	4802900	2182900	2617900
P01614;A2NJV5;A0A0A0MRZ7;A0A075B6S6;A0A075B6S2;A0A075B6P5;A0A087WW87;P06310;P01615	Ig kappa chain V-II region Cum;Ig kappa chain V-II region RPMI 6410;Ig kappa chain V-II region FR	IGKV A18;IGKV2D-26;IGKV2D-30;IGKV2D-29;IGKV2D-28;IGKV2-40	FSGSGSGTDFTLK	sp|P01614|KVD40_HUMAN Immunoglobulin kappa variable 2D-40 OS=Homo sapiens OX=9606 GN=IGKV2D-40 PE=1 SV=2;sp|A2NJV5|KV229_HUMAN Immunoglobulin kappa variable 2-29 OS=Homo sapiens OX=9606 GN=IGKV2-29 PE=3 SV=2;sp|A0A0A0MRZ7|KVD26_HUMAN Immunoglobulin kappa v	1	10.7	13.31	121	119440000	IGKV A18;IGKV2D-26;IGKV2D-30;IGKV2D-29;IGKV2D-28;IGKV2-40	7105200	3447300	2939900	2909400	2132700	1528200	3824700	3794400	1636100	5127800	5532300	3063300	5472400	3068300	3645200	10563000	4926600	4709200
P05156	Complement factor I;Complement factor I heavy chain;Complement factor I light chain	CFI	ACDGINDCGDQSDELCCK;AQLGDLPWQVAIK;GLETSLAECTFTK;HGNTDSEGIVEVK;VFSLQWGEVK	sp|P05156|CFAI_HUMAN Complement factor I OS=Homo sapiens OX=9606 GN=CFI PE=1 SV=2	5	11.5	65.75	583	112150000	CFI	1402600	1261700	889630	854580	889370	192030	401170	1041900	281950	1292400	1647700	2037300	3236900	3526100	1882600	2939700	3052500	951830
P30043	Flavin reductase (NADPH)	BLVRB	CLTTDEYDGHSTYPSHQYQ;LPSEGPRPAHVVVGDVLQAADVDK;LQAVTDDHIR;TVAGQDAVIVLLGTR	sp|P30043|BLVRB_HUMAN Flavin reductase (NADPH) OS=Homo sapiens OX=9606 GN=BLVRB PE=1 SV=3	4	33	22.119	206	109450000	BLVRB	0	0	0	22751000	662600	377710	0	0	0	0	0	0	900520	798990	930720	0	0	0
A0A075B6K5;P80748	Ig lambda chain V-III region LOI	IGLV3-9	FSGSNSGNTATLTISR	sp|A0A075B6K5|LV39_HUMAN Immunoglobulin lambda variable 3-9 OS=Homo sapiens OX=9606 GN=IGLV3-9 PE=3 SV=1;sp|P80748|LV321_HUMAN Immunoglobulin lambda variable 3-21 OS=Homo sapiens OX=9606 GN=IGLV3-21 PE=1 SV=2	1	13.9	12.332	115	104510000	IGLV3-9	5258000	3649300	2234400	3869800	991570	462380	1433400	2703100	1147800	3347100	2645100	3817100	4500500	5853300	11226000	4413700	6159200	2181400
Q00610	Clathrin heavy chain 1	CLTC	GQFSTDELVAEVEK;HDVVFLITK;IHEGCEEPATHNALAK;ISGETIFVTAPHEATAGIIGVNR;IYIDSNNNPER;KFDVNTSAVQVLIEHIGNLDR;LAELEEFINGPNNAHIQQVGDR;LECSEELGDLVK;NLQNLLILTAIK;NNLAGAEELFAR;SVNESLNNLFITEEDYQALR;TSIDAYDNFDNISLAQR;VIQCFAETGQVQK;WLLLTGISAQQNR	sp|Q00610|CLH1_HUMAN Clathrin heavy chain 1 OS=Homo sapiens OX=9606 GN=CLTC PE=1 SV=5	14	12.8	191.61	1675	103810000	CLTC	0	0	366360	7399700	288620	304550	1426900	1217400	1892700	0	0	0	109440	0	0	0	0	0
P68366	Tubulin alpha-4A chain	TUBA4A	AVFVDLEPTVIDEIR;LISQIVSSITASLR;NLDIERPTYTNLNR;SIQFVDWCPTGFK;TIGGGDDSFTTFFCETGAGK;VGINYQPPTVVPGGDLAK	sp|P68366|TBA4A_HUMAN Tubulin alpha-4A chain OS=Homo sapiens OX=9606 GN=TUBA4A PE=1 SV=1	6	21	49.924	448	103810000	TUBA4A	0	0	0	19481000	265550	186450	958640	1640300	881850	0	0	0	58701	0	0	51588	0	154650
P22792	Carboxypeptidase N subunit 2	CPN2	AGGSWDLAVQER;LSNNALSGLPQGVFGK;SQCTYSNPEGTVVLACDQAQCR;VVFLNTQLCQFRPDAFGGLPR	sp|P22792|CPN2_HUMAN Carboxypeptidase N subunit 2 OS=Homo sapiens OX=9606 GN=CPN2 PE=1 SV=3	4	13	60.556	545	103400000	CPN2	1363700	971430	1093300	2181100	489640	209000	168540	1230200	469470	641020	1315900	3618000	2521400	2480400	2519100	3089500	3750300	2221600
Q6KC79	Nipped-B-like protein	NIPBL	LTPEEMMDSSTFK;SLFTVGALCRHFDFDLEDFKGNSK	sp|Q6KC79|NIPBL_HUMAN Nipped-B-like protein OS=Homo sapiens OX=9606 GN=NIPBL PE=1 SV=2	2	1.3	316.05	2804	102030000	NIPBL	10161000	1933800	1142200	6174100	804370	725590	7991900	12527000	868890	1767600	1181900	2368200	3002300	10764000	1477800	14184000	6551300	2346600
Q8N661	Lysoplasmalogenase	TMEM86B	MDAGKAGQTLK	sp|Q8N661|TM86B_HUMAN Lysoplasmalogenase TMEM86B OS=Homo sapiens OX=9606 GN=TMEM86B PE=1 SV=2	1	4.9	24.352	226	100580000	TMEM86B	5142200	4697400	4545100	2912200	2241700	1783900	3333900	4695500	2339600	4220200	2694100	3010600	0	3925200	0	5610400	11333000	4843300
P07900;P08238	Heat shock protein HSP 90-alpha;Heat shock protein HSP 90-beta	HSP90AA1;HSP90AB1	ADLINNLGTIAK;EDQTEYLEER;EGLELPEDEEEK;ELISNSSDALDK;GVVDSEDLPLNISR;HFSVEGQLEFR;HIYYITGETK;HLEINPDHSIIETLR;NPDDITNEEYGEFYK;SLTNDWEDHLAVK	sp|P07900|HS90A_HUMAN Heat shock protein HSP 90-alpha OS=Homo sapiens OX=9606 GN=HSP90AA1 PE=1 SV=5;sp|P08238|HS90B_HUMAN Heat shock protein HSP 90-beta OS=Homo sapiens OX=9606 GN=HSP90AB1 PE=1 SV=4	10	16.9	84.659	732	100190000	HSP90AA1;HSP90AB1	0	0	0	10599000	65701	211480	457660	128460	161850	0	0	0	276530	0	0	0	0	0
P55072	Transitional endoplasmic reticulum ATPase	VCP	AIANECQANFISIK;ASGADSKGDDLSTAILK;ELQELVQYPVEHPDK;LDQLIYIPLPDEK;LGDVISIQPCPDVK;NVFIIGATNRPDIIDPAILRPGR;WALSQSNPSALR	sp|P55072|TERA_HUMAN Transitional endoplasmic reticulum ATPase OS=Homo sapiens OX=9606 GN=VCP PE=1 SV=4	7	13.4	89.321	806	98444000	VCP	0	0	0	11628000	411590	529700	1030400	1856700	1483800	0	0	0	0	0	0	0	0	0
P00736	Complement C1r subcomponent;Complement C1r subcomponent heavy chain;Complement C1r subcomponent light chain	C1R	CLPVCGKPVNPVEQR;ESEQGVYTCTAQGIWK;FLEPFDIDDHQQVHCPYDQLQIYANGK;LPVANPQACENWLR;QDACQGDSGGVFAVR;TLDEFTIIQNLQPQYQFR	sp|P00736|C1R_HUMAN Complement C1r subcomponent OS=Homo sapiens OX=9606 GN=C1R PE=1 SV=2	6	14.9	80.118	705	98281000	C1R	1840800	1167900	729410	1395700	855270	312420	582880	1435700	335570	1355000	2345400	2546800	3426400	2164600	2867700	2536600	3344900	2162400
P07360	Complement component C8 gamma chain	C8G	RPASPISTIQPK;SLPVSDSVLSGFEQR;VQEAHLTEDQIFYFPK;YGFCEAADQFHVLDEVR	sp|P07360|CO8G_HUMAN Complement component C8 gamma chain OS=Homo sapiens OX=9606 GN=C8G PE=1 SV=3	4	29.7	22.277	202	98088000	C8G	568740	463080	810370	1113600	373730	270760	249710	383430	245500	952880	947190	2814500	2435600	2680000	2216500	2716500	2488100	1554600
P06702	Protein S100-A9	S100A9	LGHPDTLNQGEFK;MHEGDEGPGHHHKPGLGEGTP;NIETIINTFHQYSVK;VIEHIMEDLDTNADK	sp|P06702|S10A9_HUMAN Protein S100-A9 OS=Homo sapiens OX=9606 GN=S100A9 PE=1 SV=1	4	56.1	13.242	114	94709000	S100A9	0	0	0	25403000	1988000	8629800	49455	55048	0	0	0	0	1768600	0	1755100	0	0	0
Q9P209	Centrosomal protein of 72 kDa	CEP72	AEVEQMHWSYQELKK	sp|Q9P209|CEP72_HUMAN Centrosomal protein of 72 kDa OS=Homo sapiens OX=9606 GN=CEP72 PE=1 SV=2	1	2.3	71.717	647	93928000	CEP72	4360100	3700200	2095400	2232000	2450800	1701100	2156400	3491700	1461800	4367200	3227200	4781500	3447200	5272200	7510700	8158600	7348600	17480000
P37802	Transgelin-2	TAGLN2	ANRGPAYGLSR;DDGLFSGDPNWFPK;DDGLFSGDPNWFPKK;IQASTMAFKQMEQISQFLQAAER;NFSDNQLQEGK;QMEQISQFLQAAER;TLMNLGGLAVAR	sp|P37802|TAGL2_HUMAN Transgelin-2 OS=Homo sapiens OX=9606 GN=TAGLN2 PE=1 SV=3	7	36.2	22.391	199	93752000	TAGLN2	0	0	216790	13612000	498230	1007800	4237100	6003500	4922200	0	376390	753500	775410	2260700	399500	746450	1956300	960630
P62258	14-3-3 protein epsilon	YWHAE	EAAENSLVAYK;HLIPAANTGESK;LICCDILDVLDK;YLAEFATGNDR;YLAEFATGNDRK	sp|P62258|1433E_HUMAN 14-3-3 protein epsilon OS=Homo sapiens OX=9606 GN=YWHAE PE=1 SV=1	5	18.4	29.174	255	93658000	YWHAE	0	0	0	13203000	259060	624510	3115000	3229800	2427100	0	0	0	70520	0	40938	0	0	0
O43707	Alpha-actinin-4	ACTN4	ACLISLGYDVENDR;AGTQIENIDEDFR;AIMTYVSSFYHAFSGAQK;ASIHEAWTDGK;CQLEINFNTLQTK;DLLLDPAWEK;EGLLLWCQR;ELPPDQAEYCIAR;ETTDTDTADQVIASFK;FAIQDISVEETSAK;GYEEWLLNEIR;HEAFESDLAAHQDR;ICDQWDALGSLTHSR;KHEAFESDLAAHQDR;LASDLLEWIR;LSGSNPYTTVTPQIINSK;LVSIGAEEIVDGNAK;QFASQANVVGPWIQTK;TFTAWCNSHLR;TINEVENQILTR;VEQIAAIAQELNELDYYDSHNVNTR;VGWEQLLTTIAR	sp|O43707|ACTN4_HUMAN Alpha-actinin-4 OS=Homo sapiens OX=9606 GN=ACTN4 PE=1 SV=2	22	31.9	104.85	911	92259000	ACTN4	0	0	0	7759000	311890	427360	871100	2144900	1018600	0	0	0	0	0	0	0	0	0
P00558	Phosphoglycerate kinase 1	PGK1	ACANPAAGSVILLENLR;GCITIIGGGDTATCCAK;LGDVYVNDAFGTAHR;VSHVSTGGGASLELLEGK;YSLEPVAVELK	sp|P00558|PGK1_HUMAN Phosphoglycerate kinase 1 OS=Homo sapiens OX=9606 GN=PGK1 PE=1 SV=3	5	18.7	44.614	417	92133000	PGK1	0	0	0	18032000	273220	916630	887430	1339700	4527600	0	0	0	0	75475	233590	43772	65962	43203
Q9ULV4	Coronin-1C	CORO1C	AIFLADGNVFTTGFSR;NDQCYDDIR;VTWDSSFCAVNPR;YFEITDESPYVHYLNTFSSK	sp|Q9ULV4|COR1C_HUMAN Coronin-1C OS=Homo sapiens OX=9606 GN=CORO1C PE=1 SV=1	4	12.2	53.248	474	87610000	CORO1C	0	0	0	16254000	421640	435280	1302400	3340900	1550600	0	0	0	0	0	0	0	0	0
O00151	PDZ and LIM domain protein 1	PDLIM1	AALANLCIGDVITAIDGENTSNMTHLEAQNR;CGTGIVGVFVK;DFEQPLAISR;GHFFVEDQIYCEK;TTQQIDLQGPGPWGFR	sp|O00151|PDLI1_HUMAN PDZ and LIM domain protein 1 OS=Homo sapiens OX=9606 GN=PDLIM1 PE=1 SV=4	5	24.6	36.071	329	82789000	PDLIM1	0	0	0	9586000	384960	236670	2679000	10648000	6328400	0	0	0	167600	0	160400	482730	313060	287530
P31946	14-3-3 protein beta/alpha;14-3-3 protein beta/alpha, N-terminally processed	YWHAB	AVTEQGHELSNEER;QTTVSNSQQAYQEAFEISK;QTTVSNSQQAYQEAFEISKK;YLIPNATQPESK;YLSEVASGDNK	sp|P31946|1433B_HUMAN 14-3-3 protein beta/alpha OS=Homo sapiens OX=9606 GN=YWHAB PE=1 SV=3	5	23.2	28.082	246	82738000	YWHAB	0	0	0	13424000	615380	882660	1849400	3237300	2306600	0	0	0	0	0	0	0	0	0
P59998	Actin-related protein 2/3 complex subunit 4	ARPC4	ELLLQPVTISR;TATLRPYLSAVR;VLIEGSINSVR	sp|P59998|ARPC4_HUMAN Actin-related protein 2/3 complex subunit 4 OS=Homo sapiens OX=9606 GN=ARPC4 PE=1 SV=3	3	20.2	19.667	168	81735000	ARPC4	0	0	0	17376000	497410	692400	2360500	3678800	1613500	0	0	0	0	0	0	0	0	0
P01031	Complement C5;Complement C5 beta chain;Complement C5 alpha chain;C5a anaphylatoxin;Complement C5 alpha chain	C5	AFTECCVVASQLR;ALVEGVDQLFTDYQIK;FQNSAILTIQPK;GGSASTWLTAFALR;LNLVATPLFLKPGIPYPIK;TDAPDLPEENQAR;TSTSEEVCSFYLK	sp|P01031|CO5_HUMAN Complement C5 OS=Homo sapiens OX=9606 GN=C5 PE=1 SV=4	7	6	188.3	1676	81537000	C5	2228600	2376400	1690100	989200	517250	201730	531740	1798900	418410	1065300	1295800	1845800	1432100	1698200	1350600	1077200	1041700	697710
Q92928;P62820;Q9H0U4	Putative Ras-related protein Rab-1C;Ras-related protein Rab-1A;Ras-related protein Rab-1B	RAB1C;RAB1A;RAB1B	EFADSLGIPFLETSAK;LLLIGDSGVGK;QMGPGAASGGERPNLK	sp|Q92928|RAB1C_HUMAN Putative Ras-related protein Rab-1C OS=Homo sapiens OX=9606 GN=RAB1C PE=5 SV=2;sp|P62820|RAB1A_HUMAN Ras-related protein Rab-1A OS=Homo sapiens OX=9606 GN=RAB1A PE=1 SV=3;sp|Q9H0U4|RAB1B_HUMAN Ras-related protein Rab-1B OS=Homo sapien	3	21.4	22.017	201	78930000	RAB1C;RAB1A;RAB1B	0	0	1293700	11605000	490550	616550	1882800	8834300	4003500	0	0	0	651980	1518900	944830	0	0	0
P07359	Platelet glycoprotein Ib alpha chain;Glycocalicin	GP1BA	GLGELQELYLK;GQDLLSTVSIR;GVLQGHLESSR;WLQDNAENVYVWK	sp|P07359|GP1BA_HUMAN Platelet glycoprotein Ib alpha chain OS=Homo sapiens OX=9606 GN=GP1BA PE=1 SV=2	4	7.1	71.539	652	78269000	GP1BA	0	0	0	14960000	204200	903950	1796500	4363500	2283700	0	0	0	76204	0	45776	174740	0	110310
A4UGR9	Xin actin-binding repeat-containing protein 2	XIRP2	NKSAPK;VIDAHLDSQTQNFQQTQIQTAESK	sp|A4UGR9|XIRP2_HUMAN Xin actin-binding repeat-containing protein 2 OS=Homo sapiens OX=9606 GN=XIRP2 PE=1 SV=2	2	0.9	382.3	3374	77640000	XIRP2	0	0	0	0	0	0	0	0	0	0	0	64051000	0	2228400	0	0	619800	124690
O14791	Apolipoprotein L1	APOL1	VTEPISAESGEQVER	sp|O14791|APOL1_HUMAN Apolipoprotein L1 OS=Homo sapiens OX=9606 GN=APOL1 PE=1 SV=5	1	3.8	43.974	398	74647000	APOL1	1452600	1216700	1034800	1587800	826780	229960	556810	592320	0	2266200	1343200	6120900	4512900	5458500	6850400	5315500	5346800	2954400
P13224	Platelet glycoprotein Ib beta chain	GP1BB	AWLAGRPER;LLPYLAEDELR;LSLTDPLVAER;TAHLGANPWR	sp|P13224|GP1BB_HUMAN Platelet glycoprotein Ib beta chain OS=Homo sapiens OX=9606 GN=GP1BB PE=1 SV=1	4	19.9	21.717	206	74320000	GP1BB	0	0	0	27255000	924650	690470	3360200	4666300	2725700	0	0	0	0	0	0	0	0	0
P36955	Pigment epithelium-derived factor	SERPINF1	LAAAVSNFGYDLYR;LQSLFDSPDFSK;TSLEDFYLDEER;YGLDSDLSCK	sp|P36955|PEDF_HUMAN Pigment epithelium-derived factor OS=Homo sapiens OX=9606 GN=SERPINF1 PE=1 SV=4	4	11.5	46.312	418	73381000	SERPINF1	562750	410250	266330	1409500	777360	223550	390400	977100	300490	1077100	1308700	2230600	2068700	2758700	1725100	2902900	2623000	1278700
Q04917	14-3-3 protein eta	YWHAH	AVTELNEPLSNEDR;ELETVCNDVLSLLDK;NCNDFQYESK;NSVVEASEAAYK	sp|Q04917|1433F_HUMAN 14-3-3 protein eta OS=Homo sapiens OX=9606 GN=YWHAH PE=1 SV=4	4	20.7	28.218	246	73003000	YWHAH	0	0	81255	10927000	297120	471160	3513600	3145000	2259500	0	0	0	0	0	0	0	0	0
Q9HBI1	Beta-parvin	PARVB	ARPEDVVNLDLK;DAFDTLFDHAPDK;LNVAEVTQSEIGQK;QLEEDLYDGQVLQK	sp|Q9HBI1|PARVB_HUMAN Beta-parvin OS=Homo sapiens OX=9606 GN=PARVB PE=1 SV=1	4	14.6	41.714	364	72567000	PARVB	0	0	0	13304000	100110	220460	1957100	2321900	2208900	0	0	0	0	0	0	0	0	47166
P01700	Ig lambda chain V-I region HA	IGLV1-47	SGTSASLAISGLR	sp|P01700|LV147_HUMAN Immunoglobulin lambda variable 1-47 OS=Homo sapiens OX=9606 GN=IGLV1-47 PE=1 SV=2	1	11.1	12.283	117	71385000	IGLV1-47	2672400	600030	2311300	1078800	865660	726200	1168200	1594400	1003200	1447700	1313700	6631600	3816700	3345300	6416200	3237100	2382100	5324900
P62491;Q15907	Ras-related protein Rab-11A;Ras-related protein Rab-11B	RAB11A;RAB11B	AQIWDTAGQER;GAVGALLVYDIAK;HLTYENVER;VVLIGDSGVGK	sp|P62491|RB11A_HUMAN Ras-related protein Rab-11A OS=Homo sapiens OX=9606 GN=RAB11A PE=1 SV=3;sp|Q15907|RB11B_HUMAN Ras-related protein Rab-11B OS=Homo sapiens OX=9606 GN=RAB11B PE=1 SV=4	4	20.4	24.393	216	69885000	RAB11A;RAB11B	72866	0	0	6769900	220370	289770	1573600	6509800	1632800	0	0	0	124610	0	0	93323	0	141290
Q03591;P36980	Complement factor H-related protein 1;Complement factor H-related protein 2	CFHR1;CFHR2	CGPPPPIDNGDITSFPLSVYAPASSVEYQCQNLYQLEGNKR;INHGILYDEEK;ITCTEEGWSPTPK;LQNNENNISCVER;STDTSCVNPPTVQNAHILSR;YKPFSQVPTGEVFYYSCEYNFVSPSK	sp|Q03591|FHR1_HUMAN Complement factor H-related protein 1 OS=Homo sapiens OX=9606 GN=CFHR1 PE=1 SV=2;sp|P36980|FHR2_HUMAN Complement factor H-related protein 2 OS=Homo sapiens OX=9606 GN=CFHR2 PE=1 SV=1	6	37.6	37.65	330	68307000	CFHR1;CFHR2	298960	1876600	1139800	0	1603600	788200	0	1503900	656010	199880	1046100	2136200	536820	3346500	1649300	886090	2364800	1514500
P35858	Insulin-like growth factor-binding protein complex acid labile subunit	IGFALS	LAELPADALGPLQR;LEALPNSLLAPLGR;LWLEGNPWDCGCPLK;NLIAAVAPGAFLGLK;SFEGLGQLEVLTLDHNQLQEVK;SLALGTFAHTPALASLGLSNNR	sp|P35858|ALS_HUMAN Insulin-like growth factor-binding protein complex acid labile subunit OS=Homo sapiens OX=9606 GN=IGFALS PE=1 SV=1	6	16.9	66.034	605	66611000	IGFALS	297620	208390	290370	466590	74776	171640	423800	441700	207400	747660	1167900	1517900	2198300	2385200	1334200	2294700	1895000	572150
Q15084	Protein disulfide-isomerase A6	PDIA6	GSFSEQGINEFLR;GSTAPVGGGAFPTIVER;LAAVDATVNQVLASR;NLEPEWAAAASEVK;TGEAIVDAALSALR	sp|Q15084|PDIA6_HUMAN Protein disulfide-isomerase A6 OS=Homo sapiens OX=9606 GN=PDIA6 PE=1 SV=1	5	16.6	48.121	440	65681000	PDIA6	0	0	0	12460000	267440	297230	755580	1821300	1218300	0	0	0	0	0	0	0	0	0
Q9H4B7	Tubulin beta-1 chain	TUBB1	ALSVAELTQQMFDAR;ISVYYNEAYGR;LGALFQPDSFVHGNSGAGNNWAK;NSSCFVEWIPNNVK;YLTVACIFR	sp|Q9H4B7|TBB1_HUMAN Tubulin beta-1 chain OS=Homo sapiens OX=9606 GN=TUBB1 PE=1 SV=1	5	16	50.326	451	65456000	TUBB1	165940	96134	65919	15896000	100500	80348	715450	202620	198380	0	0	0	78903	0	0	41508	0	0
P24844	Myosin regulatory light polypeptide 9	MYL9	ATSNVFAMFDQSQIQEFK;EDLHDMLASLGK;FTDEEVDEMYR;GNFNYVEFTR;LNGTDPEDVIR;NAFACFDEEASGFIHEDHLR	sp|P24844|MYL9_HUMAN Myosin regulatory light polypeptide 9 OS=Homo sapiens OX=9606 GN=MYL9 PE=1 SV=4	6	47.7	19.827	172	64859000	MYL9	0	0	0	18630000	418480	733910	2173600	4997800	2364000	0	0	0	0	0	0	0	0	0
P08670	Vimentin	VIM	EEAENTLQSFR;ILLAELEQLK;KVESLQEEIAFLKK;QDVDNASLAR;QVQSLTCEVDALK;QVQSLTCEVDALKGTNESLER	sp|P08670|VIME_HUMAN Vimentin OS=Homo sapiens OX=9606 GN=VIM PE=1 SV=4	6	14.2	53.651	466	64522000	VIM	0	0	0	13074000	638670	732370	24654	37402	0	0	0	0	0	0	67369	0	0	0
P00491	Purine nucleoside phosphorylase	PNP	ANHEEVLAAGK;DHINLPGFSGQNPLRGPNDER;HRPQVAIICGSGLGGLTDK;LGADAVGMSTVPEVIVAR;NTAEWLLSHTK	sp|P00491|PNPH_HUMAN Purine nucleoside phosphorylase OS=Homo sapiens OX=9606 GN=PNP PE=1 SV=2	5	27.7	32.118	289	62999000	PNP	0	0	0	17336000	399310	778260	2499700	3076000	2296500	0	0	0	0	0	0	0	0	0
P24158	Myeloblastin	PRTN3	GNPGSHFCGGTLIHPSFVLTAAHCLR;LVNVVLGAHNVR;TQEPTQQHFSVAQVFLNNYDAENK	sp|P24158|PRTN3_HUMAN Myeloblastin OS=Homo sapiens OX=9606 GN=PRTN3 PE=1 SV=3	3	24.2	27.807	256	62181000	PRTN3	0	0	0	15505000	169550	2843100	0	0	0	0	0	0	50583	0	118220	0	0	0
Q14766	Latent-transforming growth factor beta-binding protein 1	LTBP1	ASGLGDHCEDINECLEDK;CVDIDECTQVQHLCSQGR;DADECLLFGQEICK;GFVPAGESSSEAGGENYK;TSTDLDVDVDQPK;VQEGYTCDCFDGYHLDTAK	sp|Q14766|LTBP1_HUMAN Latent-transforming growth factor beta-binding protein 1 OS=Homo sapiens OX=9606 GN=LTBP1 PE=1 SV=4	6	5.8	186.79	1721	61876000	LTBP1	0	0	0	18454000	116050	673520	30703	40668	42453	0	0	0	0	0	0	0	0	0
P16157	Ankyrin-1	ANK1	LALQAQPVPDELVTK;LCQDYDTIGPEGGSLK;LLGNQATFSPIVTVEPR;LVPLVQATFPENAVTK;NGASPNEVSSDGTTPLAIAK;NGVDINTCNQNGLNGLHLASK;TAAVLLQNDPNPDVLSK;TAEAVNFATLLYK	sp|P16157|ANK1_HUMAN Ankyrin-1 OS=Homo sapiens OX=9606 GN=ANK1 PE=1 SV=3	8	7.2	206.26	1881	61727000	ANK1	0	0	0	9799800	626060	741550	0	0	0	0	0	0	0	0	0	0	0	0
P08567	Pleckstrin	PLEK	EDPAYLHYYDPAGAEDPLGAIHLR;GCVVTSVESNSNGR;IFNHCFTGNCVIDWLVSNQSVR	sp|P08567|PLEK_HUMAN Pleckstrin OS=Homo sapiens OX=9606 GN=PLEK PE=1 SV=3	3	17.1	40.124	350	61595000	PLEK	0	0	0	22322000	269540	216010	1882000	1350600	1360000	0	0	0	179170	0	0	227760	239490	146640
Q27J81	Inverted formin-2	INF2	AEDEEELLR;LLPEKHEIENLR	sp|Q27J81|INF2_HUMAN Inverted formin-2 OS=Homo sapiens OX=9606 GN=INF2 PE=1 SV=2	2	1.7	135.62	1249	61149000	INF2	0	0	0	0	0	2084300	5643300	4263400	1807300	0	2962200	0	8448800	8038600	4744500	10807000	6964600	3608500
P12273	Prolactin-inducible protein	PIP	ELGICPDDAAVIPIK;SVRPNDEVTAVLAVQTELK;SVRPNDEVTAVLAVQTELKECMVVK;TVQIAAVVDVIR;TYLISSIPLQGAFNYK;YTACLCDDNPK	sp|P12273|PIP_HUMAN Prolactin-inducible protein OS=Homo sapiens OX=9606 GN=PIP PE=1 SV=1	6	54.1	16.572	146	60233000	PIP	626730	382750	289940	578210	266800	3092700	2079600	316990	337890	2333400	3139600	442780	1622700	1515700	979060	2853300	855730	804910
Q6P6B7	Ankyrin repeat domain-containing protein 16	ANKRD16	MAQPGDPRR	sp|Q6P6B7|ANR16_HUMAN Ankyrin repeat domain-containing protein 16 OS=Homo sapiens OX=9606 GN=ANKRD16 PE=1 SV=1	1	2.5	39.283	361	58334000	ANKRD16	1773200	16201000	2322000	2069600	1065300	609660	1225800	1178900	916700	913750	785450	1081600	1214100	1222100	2001600	1279300	1108200	937620
P0DP03;P01768;P01764	Ig heavy chain V-III region CAM;Ig heavy chain V-III region 23	IGHV3-23	AEDTAVYYCAK;NTLYLQMNSLR	sp|P0DP03|HVC05_HUMAN Immunoglobulin heavy variable 3-30-5 OS=Homo sapiens OX=9606 GN=IGHV3-30-5 PE=3 SV=1;sp|P01768|HV330_HUMAN Immunoglobulin heavy variable 3-30 OS=Homo sapiens OX=9606 GN=IGHV3-30 PE=1 SV=2;sp|P01764|HV323_HUMAN Immunoglobulin heavy var	2	18.8	12.947	117	58156000	IGHV3-23	2205400	1597700	2468600	0	871240	0	1971500	1005300	545130	3015500	1767800	3529200	4290700	0	2861300	3343700	2016400	1532800
Q7Z406	Myosin-14	MYH14	CNGVLEGIR;EDQSILCTGESGAGK;EEELQAALAR;EQADFALEALAK;FDQLLAEEK;KEEELQAALAR;KFDQLLAEEK;QLLQANPILEAFGNAK	sp|Q7Z406|MYH14_HUMAN Myosin-14 OS=Homo sapiens OX=9606 GN=MYH14 PE=1 SV=2	8	3.7	227.87	1995	57588000	MYH14	0	0	0	23978000	1113100	508100	1065200	3133300	1222200	0	0	0	302310	0	0	0	0	0
P17066;P48741	Heat shock 70 kDa protein 6;Putative heat shock 70 kDa protein 7	HSPA6;HSPA7	FEELCSDLFR;IINEPTAAAIAYGLDR;LLQDFFNGK;TTPSYVAFTDTER;VEILANDQGNR	sp|P17066|HSP76_HUMAN Heat shock 70 kDa protein 6 OS=Homo sapiens OX=9606 GN=HSPA6 PE=1 SV=2;sp|P48741|HSP77_HUMAN Putative heat shock 70 kDa protein 7 OS=Homo sapiens OX=9606 GN=HSPA7 PE=5 SV=2	5	9.2	71.027	643	57047000	HSPA6;HSPA7	0	0	0	20104000	463580	623240	5991600	3202700	1173400	0	0	0	0	0	185610	0	0	53141
P15153;P63000;P60763	Ras-related C3 botulinum toxin substrate 2;Ras-related C3 botulinum toxin substrate 1;Ras-related C3 botulinum toxin substrate 3	RAC2;RAC1;RAC3	CVVVGDGAVGK;LAPITYPQGLALAK;YLECSALTQR	sp|P15153|RAC2_HUMAN Ras-related C3 botulinum toxin substrate 2 OS=Homo sapiens OX=9606 GN=RAC2 PE=1 SV=1;sp|P63000|RAC1_HUMAN Ras-related C3 botulinum toxin substrate 1 OS=Homo sapiens OX=9606 GN=RAC1 PE=1 SV=1;sp|P60763|RAC3_HUMAN Ras-related C3 botulinu	3	18.2	21.429	192	56779000	RAC2;RAC1;RAC3	0	0	0	13019000	85512	114690	996870	1139700	1039200	0	0	0	145460	79522	233320	83493	0	52925
P14625	Endoplasmin	HSP90B1	EEASDYLELDTIK;EESDDEAAVEEEEEEK;FQSSHHPTDITSLDQYVER;GVVDSDDLPLNVSR;LISLTDENALSGNEELTVK;YSQFINFPIYVWSSK	sp|P14625|ENPL_HUMAN Endoplasmin OS=Homo sapiens OX=9606 GN=HSP90B1 PE=1 SV=1	6	12	92.468	803	56009000	HSP90B1	0	0	0	10743000	534580	483870	576210	972350	1021300	0	542370	566520	0	533300	534160	0	0	0
P78417	Glutathione S-transferase omega-1	GSTO1	EDPTVSALLTSEK;HEVININLK;VPSLVGSFIR	sp|P78417|GSTO1_HUMAN Glutathione S-transferase omega-1 OS=Homo sapiens OX=9606 GN=GSTO1 PE=1 SV=2	3	13.3	27.566	241	54049000	GSTO1	0	0	0	8354500	327010	318960	2368700	943130	1965600	0	0	0	0	0	0	0	0	0
O15511	Actin-related protein 2/3 complex subunit 5	ARPC5	ALAAGGVGSIVR;KVDVDEYDENK	sp|O15511|ARPC5_HUMAN Actin-related protein 2/3 complex subunit 5 OS=Homo sapiens OX=9606 GN=ARPC5 PE=1 SV=3	2	15.2	16.32	151	53424000	ARPC5	0	0	0	19943000	538130	709070	3929600	2571400	1280600	0	0	0	0	0	0	0	0	0
P09493	Tropomyosin alpha-1 chain	TPM1	ATDAEADVASLNR;IQLVEEELDR;KLVIIESDLER;LVIIESDLER;RIQLVEEELDR	sp|P09493|TPM1_HUMAN Tropomyosin alpha-1 chain OS=Homo sapiens OX=9606 GN=TPM1 PE=1 SV=2	5	12.3	32.708	284	53314000	TPM1	0	0	0	12475000	290480	736210	1419300	2356400	922220	0	0	0	0	0	0	0	0	0
A0A0A0MRZ8;P04433	Ig kappa chain V-III region VG	IGKV3D-11	ASQSVSSYLAWYQQKPGQAPR;LLIYDASNR	sp|A0A0A0MRZ8|KVD11_HUMAN Immunoglobulin kappa variable 3D-11 OS=Homo sapiens OX=9606 GN=IGKV3D-11 PE=3 SV=6;sp|P04433|KV311_HUMAN Immunoglobulin kappa variable 3-11 OS=Homo sapiens OX=9606 GN=IGKV3-11 PE=1 SV=1	2	26.1	12.625	115	52856000	IGKV3D-11	3205300	539880	450540	1585700	613810	215470	359020	825680	175450	1716700	2649300	2181400	2874200	2028100	745450	9779200	2522700	2266200
P48059	LIM and senescent cell antigen-like-containing domain protein 1	LIMS1	NDPYHPDHFNCANCGK;VIEGDVVSALNK	sp|P48059|LIMS1_HUMAN LIM and senescent cell antigen-like-containing domain protein 1 OS=Homo sapiens OX=9606 GN=LIMS1 PE=1 SV=4	2	8.6	37.251	325	51843000	LIMS1	0	0	0	15573000	59700	80214	2338200	1594100	1303500	0	0	0	66263	0	0	73128	164020	59395
P0DMV8;P0DMV9	Heat shock 70 kDa protein 1A;Heat shock 70 kDa protein 1B	HSPA1A;HSPA1B	ELEQVCNPIISGLYQGAGGPGPGGFGAQGPK;FEELCSDLFR;IINEPTAAAIAYGLDR;LLQDFFNGR;NQVALNPQNTVFDAK;TTPSYVAFTDTER	sp|P0DMV8|HS71A_HUMAN Heat shock 70 kDa protein 1A OS=Homo sapiens OX=9606 GN=HSPA1A PE=1 SV=1;sp|P0DMV9|HS71B_HUMAN Heat shock 70 kDa protein 1B OS=Homo sapiens OX=9606 GN=HSPA1B PE=1 SV=1	6	14.7	70.051	641	51579000	HSPA1A;HSPA1B	0	0	0	6951700	98043	142850	239440	523440	487760	0	0	30611	24097	0	27270	0	84623	0
P27348	14-3-3 protein theta	YWHAQ	AVTEQGAELSNEER;QTIDNSQGAYQEAFDISKK;SICTTVLELLDK;YLAEVACGDDR;YLIANATNPESK	sp|P27348|1433T_HUMAN 14-3-3 protein theta OS=Homo sapiens OX=9606 GN=YWHAQ PE=1 SV=1	5	27.8	27.764	245	51441000	YWHAQ	0	0	0	6817600	144640	180680	1371600	1032300	750460	0	0	0	0	0	0	0	0	0
B9A064;P0DOX8;P0CG04	Immunoglobulin lambda-like polypeptide 5;Ig lambda-1 chain C regions	IGLL5;IGLC1	ANPTVTLFPPSSEELQANK;QSNNKYAASSYLSLTPEQWK;SHRSYSCQVTHEGSTVEK;SYSCQVTHEGSTVEK;YAASSYLSLTPEQWK	sp|B9A064|IGLL5_HUMAN Immunoglobulin lambda-like polypeptide 5 OS=Homo sapiens OX=9606 GN=IGLL5 PE=1 SV=2;sp|P0DOX8|IGL1_HUMAN Immunoglobulin lambda-1 light chain OS=Homo sapiens OX=9606 PE=1 SV=1;sp|P0CG04|IGLC1_HUMAN Immunoglobulin lambda constant 1 OS=H	5	26.6	23.063	214	50863000	IGLL5;IGLC1	1646900	596970	1868700	1539800	117220	223360	416730	427950	142160	1032400	696210	1257600	2807000	1263900	1904700	3229400	915220	887250
P04439;P01893;P10321	HLA class I histocompatibility antigen, A-3 alpha chain;Putative HLA class I histocompatibility antigen, alpha chain H;HLA class I histocompatibility antigen, Cw-7 alpha chain	HLA-A;HLA-H;HLA-C	DGEDQTQDTELVETRPAGDGTFQK;FIAVGYVDDTQFVR;WAAVVVPSGEEQR;YLENGKETLQR	sp|P04439|HLAA_HUMAN HLA class I histocompatibility antigen, A alpha chain OS=Homo sapiens OX=9606 GN=HLA-A PE=1 SV=2;sp|P01893|HLAH_HUMAN Putative HLA class I histocompatibility antigen, alpha chain H OS=Homo sapiens OX=9606 GN=HLA-H PE=5 SV=3;sp|P10321|H	4	17	40.84	365	50105000	HLA-A;HLA-H;HLA-C	92169	0	0	13047000	349800	535240	319650	701000	620630	0	0	0	0	0	0	0	0	0
P06744	Glucose-6-phosphate isomerase	GPI	HFVALSTNTTK;TFTTQETITNAETAK;TLAQLNPESSLFIIASK;VFEGNRPTNSIVFTK;VWYVSNIDGTHIAK	sp|P06744|G6PI_HUMAN Glucose-6-phosphate isomerase OS=Homo sapiens OX=9606 GN=GPI PE=1 SV=4	5	12.9	63.146	558	49308000	GPI	0	0	0	9269700	333550	408430	715530	1501000	640700	0	0	0	0	0	85916	0	0	0
P25105	Platelet-activating factor receptor	PTAFR	MEPHDSSHMDSEFR	sp|P25105|PTAFR_HUMAN Platelet-activating factor receptor OS=Homo sapiens OX=9606 GN=PTAFR PE=1 SV=1	1	4.1	39.203	342	48751000	PTAFR	1865400	913830	1442500	1183700	1154800	641010	1240900	621710	832350	2311200	771560	2168700	4592200	2466100	2086100	3279500	2469900	2492400
P00441	Superoxide dismutase [Cu-Zn]	SOD1	DGVADVSIEDSVISLSGDHCIIGR;GDGPVQGIINFEQK;GLTEGLHGFHVHEFGDNTAGCTSAGPHFNPLSR;HVGDLGNVTADK	sp|P00441|SODC_HUMAN Superoxide dismutase [Cu-Zn] OS=Homo sapiens OX=9606 GN=SOD1 PE=1 SV=2	4	53.9	15.936	154	48701000	SOD1	0	0	0	13789000	626780	374300	1595700	836810	780190	204530	0	0	478310	0	296230	0	0	0
P04083	Annexin A1	ANXA1	GGPGSAVSPYPTFNPSSDVAALHK;GLGTDEDTLIEILASR;GVDEATIIDILTK;SEDFGVNEDLADSDAR;TPAQFDADELR	sp|P04083|ANXA1_HUMAN Annexin A1 OS=Homo sapiens OX=9606 GN=ANXA1 PE=1 SV=2	5	23.1	38.714	346	48153000	ANXA1	0	0	0	10046000	564400	834510	0	0	0	0	0	0	0	0	0	563920	0	0
O95445	Apolipoprotein M	APOM	KWIYHLTEGSTDLR;WIYHLTEGSTDLR	sp|O95445|APOM_HUMAN Apolipoprotein M OS=Homo sapiens OX=9606 GN=APOM PE=1 SV=2	2	7.4	21.253	188	47543000	APOM	432490	308000	400620	0	194040	0	0	462140	133130	1663500	1611600	3762400	3397700	1096300	2689800	4846700	4124400	683300
Q9UBW5	Bridging integrator 2	BIN2	ELLEEEEIEK;FEQSASNFYQQQAEGHK;IGCYVTIFQNISNLR;VSETLQEIYSSEWDGHEELK	sp|Q9UBW5|BIN2_HUMAN Bridging integrator 2 OS=Homo sapiens OX=9606 GN=BIN2 PE=1 SV=3	4	11	61.874	565	47123000	BIN2	944770	1775000	527790	18621000	1366900	778490	893950	936580	1326400	0	0	0	0	0	0	1175900	0	0
Q15555	Microtubule-associated protein RP/EB family member 2	MAPRE2	EIELLCQEHGQENDDLVQR;SDKDLETQVIQLNEQVHSLK	sp|Q15555|MARE2_HUMAN Microtubule-associated protein RP/EB family member 2 OS=Homo sapiens OX=9606 GN=MAPRE2 PE=1 SV=1	2	11.9	37.031	327	46106000	MAPRE2	0	0	0	10408000	544870	531780	1184100	3886500	1854400	0	0	0	0	0	0	0	0	0
P0C0L4	Complement C4-A;Complement C4 beta chain;Complement C4-A alpha chain;C4a anaphylatoxin;C4b-A;C4d-A;Complement C4 gamma chain	C4A	AACAQLNDFLQEYGTQGCQV;ADGSYAAWLSR;ASAGLLGAHAAAITAYALTLTK;CSVFYGAPSK;DFALLSLQVPLK;DFALLSLQVPLKDAK;DHAVDLIQK;ECVGFEAVQEVPVGLVQPASATLYDYYNPERR;EELVYELNPLDHR;EPFLSCCQFAESLR;FGLLDEDGKK;GHLFLQTDQPIYNPGQR;GLEEELQFSLGSK;GPEVQLVAHSPWLK;GPEVQLVAHSPWLKDSLSR;GSFEFPVGDAVSK;GSVFLRNPSR;HLVPGAPFLLQALVR;ITQVLHFTK;KADGSYAAWLSR;LLATLCSAEVCQCAEGK;LLATLCSAEVCQCAEGKCPR;LNMGITDLQGLR;LQETSNWLLSQQQADGSFQDPCPVLDR;LTVAAPPSG…	sp|P0C0L4|CO4A_HUMAN Complement C4-A OS=Homo sapiens OX=9606 GN=C4A PE=1 SV=2	41	28.8	192.78	1744	46051000	C4A	2003500	1241200	1911400	3443700	325190	0	0	496690	0	0	805540	2150300	5064700	1092300	1805100	5236200	2415400	1536400
Q99880;Q93079;Q99877;P62807;P58876;O60814;Q5QNW6;Q99879;P57053;Q96A08	Histone H2B type 1-L;Histone H2B type 1-H;Histone H2B type 1-N;Histone H2B type 1-C/E/F/G/I;Histone H2B type 1-D;Histone H2B type 1-K;Histone H2B type 2-F;Histone H2B type 1-M;Histone H2B type F-S;Histone H2B type 1-A	HIST1H2BL;HIST1H2BH;HIST1H2BN;HIST1H2BC;HIST1H2BD;HIST1H2BK;HIST2H2BF;HIST1H2BM;H2BFS;HIST1H2BA	KESYSVYVYK;VLKQVHPDTGISSK	sp|Q99880|H2B1L_HUMAN Histone H2B type 1-L OS=Homo sapiens OX=9606 GN=H2BC13 PE=1 SV=3;sp|Q93079|H2B1H_HUMAN Histone H2B type 1-H OS=Homo sapiens OX=9606 GN=H2BC9 PE=1 SV=3;sp|Q99877|H2B1N_HUMAN Histone H2B type 1-N OS=Homo sapiens OX=9606 GN=H2BC15 PE=1 S	2	19	13.952	126	45010000	HIST1H2BL;HIST1H2BH;HIST1H2BN;HIST1H2BC;HIST1H2BD;HIST1H2BK;HIST2H2BF;HIST1H2BM;H2BFS;HIST1H2BA	0	0	0	24064000	418050	656930	0	0	0	0	0	0	0	0	0	0	0	0
Q9NS40;Q12809;Q9H252	Potassium voltage-gated channel subfamily H member 7;Potassium voltage-gated channel subfamily H member 2;Potassium voltage-gated channel subfamily H member 6	KCNH7;KCNH2;KCNH6	SFSPSSQCPEFLDLEK;VTQVLSLGADVLPEYK	sp|Q9NS40|KCNH7_HUMAN Potassium voltage-gated channel subfamily H member 7 OS=Homo sapiens OX=9606 GN=KCNH7 PE=1 SV=2;sp|Q12809|KCNH2_HUMAN Potassium voltage-gated channel subfamily H member 2 OS=Homo sapiens OX=9606 GN=KCNH2 PE=1 SV=1;sp|Q9H252|KCNH6_HUMA	2	2.7	135	1196	44328000	KCNH7;KCNH2;KCNH6	1925100	1360900	913730	0	0	0	519460	1053100	1000900	1985200	3640400	2908500	4306300	1741700	1710500	2117000	4970400	1796200
P02747	Complement C1q subcomponent subunit C	C1QC	FNAVLTNPQGDYDTSTGK;QTHQPPAPNSLIR;TNQVNSGGVLLR	sp|P02747|C1QC_HUMAN Complement C1q subcomponent subunit C OS=Homo sapiens OX=9606 GN=C1QC PE=1 SV=3	3	17.6	25.773	245	44171000	C1QC	147970	0	0	3117400	832760	377500	360490	168150	280540	588420	2306500	913880	2664700	1346200	1794700	3066300	731400	1883200
P18669;P15259;Q8N0Y7	Phosphoglycerate mutase 1;Phosphoglycerate mutase 2;Probable phosphoglycerate mutase 4	PGAM1;PGAM2;PGAM4	ALPFWNEEIVPQIK;FSGWYDADLSPAGHEEAK;HYGGLTGLNK;YADLTEDQLPSCESLK	sp|P18669|PGAM1_HUMAN Phosphoglycerate mutase 1 OS=Homo sapiens OX=9606 GN=PGAM1 PE=1 SV=2;sp|P15259|PGAM2_HUMAN Phosphoglycerate mutase 2 OS=Homo sapiens OX=9606 GN=PGAM2 PE=1 SV=3;sp|Q8N0Y7|PGAM4_HUMAN Probable phosphoglycerate mutase 4 OS=Homo sapiens O	4	22.8	28.804	254	44123000	PGAM1;PGAM2;PGAM4	0	0	0	7062800	118810	195270	515370	745040	574730	0	0	0	0	0	103320	0	0	0
P30101	Protein disulfide-isomerase A3	PDIA3	EATNPPVIQEEKPK;ELSDFISYLQR;FLQDYFDGNLKR;SEPIPESNDGPVK;VVVAENFDEIVNNENK	sp|P30101|PDIA3_HUMAN Protein disulfide-isomerase A3 OS=Homo sapiens OX=9606 GN=PDIA3 PE=1 SV=4	5	13.1	56.782	505	42437000	PDIA3	31252	60879	0	10649000	178730	132850	319210	531870	458910	0	24271	0	0	0	0	0	59298	0
P61981	14-3-3 protein gamma;14-3-3 protein gamma, N-terminally processed	YWHAG	LGLALNYSVFYYEIQNAPEQACHLAK;NVTELNEPLSNEER	sp|P61981|1433G_HUMAN 14-3-3 protein gamma OS=Homo sapiens OX=9606 GN=YWHAG PE=1 SV=2	2	16.2	28.302	247	42088000	YWHAG	0	0	0	15567000	330080	418290	2828600	3651900	2948000	0	0	0	64884	0	0	0	0	0
P07384	Calpain-1 catalytic subunit	CAPN1	LEICNLTPDALK;LVFVHSAEGNEFWSALLEK;NYPATFWVNPQFK;YLGQDYEQLR	sp|P07384|CAN1_HUMAN Calpain-1 catalytic subunit OS=Homo sapiens OX=9606 GN=CAPN1 PE=1 SV=1	4	7.6	81.889	714	39334000	CAPN1	0	0	0	7801700	154020	402620	491450	1221000	721130	0	0	0	0	0	0	0	0	0
P47756	F-actin-capping protein subunit beta	CAPZB	DETVSDCSPHIANIGR;SGSGTMNLGGSLTR;STLNEIYFGK	sp|P47756|CAPZB_HUMAN F-actin-capping protein subunit beta OS=Homo sapiens OX=9606 GN=CAPZB PE=1 SV=5	3	14.7	30.628	272	39034000	CAPZB	0	0	0	12761000	123410	269580	1554400	523400	1841300	0	0	0	47356	0	77193	0	0	0
P16109	P-selectin	SELP	LEGPNNVECTTSGR;NNEDCVEIYIK;STCQFICDEGYSLSGPER;YTDLVAIQNK	sp|P16109|LYAM3_HUMAN P-selectin OS=Homo sapiens OX=9606 GN=SELP PE=1 SV=4	4	6.4	90.819	830	37819000	SELP	0	0	0	6662600	92940	321970	924140	1209100	787610	0	0	0	0	88028	0	0	0	0
P29401	Transketolase	TKT	ILATPPQEDAPSVDIANIR;SVPTSTVFYPSDGVATEK;TSRPENAIIYNNNEDFQVGQAK	sp|P29401|TKT_HUMAN Transketolase OS=Homo sapiens OX=9606 GN=TKT PE=1 SV=3	3	9.5	67.877	623	37715000	TKT	0	0	0	11763000	382560	1390000	894850	1578900	318250	0	0	0	348460	0	199390	0	0	0
Q15942	Zyxin	ZYX	CNTCGEPITDR;QNVAVNELCGR	sp|Q15942|ZYX_HUMAN Zyxin OS=Homo sapiens OX=9606 GN=ZYX PE=1 SV=1	2	3.8	61.277	572	37501000	ZYX	0	0	0	5665900	381970	267280	6313900	5240300	2394100	0	0	0	0	0	0	0	0	0
P33176;O60282;Q12840	Kinesin-1 heavy chain;Kinesin heavy chain isoform 5C;Kinesin heavy chain isoform 5A	KIF5B;KIF5C;KIF5A	CELPKLEK	sp|P33176|KINH_HUMAN Kinesin-1 heavy chain OS=Homo sapiens OX=9606 GN=KIF5B PE=1 SV=1;sp|O60282|KIF5C_HUMAN Kinesin heavy chain isoform 5C OS=Homo sapiens OX=9606 GN=KIF5C PE=1 SV=1;sp|Q12840|KIF5A_HUMAN Kinesin heavy chain isoform 5A OS=Homo sapiens OX=96	1	0.8	109.68	963	37138000	KIF5B;KIF5C;KIF5A	752450	670040	639400	0	0	182830	0	0	0	895200	1763200	3260700	3116800	5598700	1304400	4481600	3472900	1728600
P02746	Complement C1q subcomponent subunit B	C1QB	LEQGENVFLQATDK;VPGLYYFTYHASSR	sp|P02746|C1QB_HUMAN Complement C1q subcomponent subunit B OS=Homo sapiens OX=9606 GN=C1QB PE=1 SV=3	2	11.1	26.721	253	36937000	C1QB	152250	0	0	2381500	518910	449360	0	0	294590	1017100	1762000	848310	2409000	801520	1362000	3440000	1044500	1898200
Q9NQC3	Reticulon-4	RTN4	HQAQIDHYLGLANK	sp|Q9NQC3|RTN4_HUMAN Reticulon-4 OS=Homo sapiens OX=9606 GN=RTN4 PE=1 SV=2	1	1.2	129.93	1192	36804000	RTN4	0	0	0	24172000	223450	161510	279580	261220	492830	0	0	0	0	0	0	0	0	0
P01880;P0DOX3	Ig delta chain C region	IGHD	APDVFPIISGCR;ATFTCFVVGSDLK;VPAPPSPQPATYTCVVSHEDSR;VPTGGVEEGLLER	sp|P01880|IGHD_HUMAN Immunoglobulin heavy constant delta OS=Homo sapiens OX=9606 GN=IGHD PE=1 SV=4;sp|P0DOX3|IGD_HUMAN Immunoglobulin delta heavy chain OS=Homo sapiens OX=9606 PE=1 SV=1	4	14	47.499	430	36286000	IGHD	1877000	195900	604550	1400500	0	272400	936660	257900	246300	1592800	225080	554960	3175600	0	1851800	2937000	0	1399400
Q9GZZ8	Extracellular glycoprotein lacritin	LACRT	QFIENGSEFAQK;SILLTEQALAK	sp|Q9GZZ8|LACRT_HUMAN Extracellular glycoprotein lacritin OS=Homo sapiens OX=9606 GN=LACRT PE=1 SV=1	2	16.7	14.246	138	35682000	LACRT	75670	88970	132040	0	118560	2806700	2737200	0	69400	665230	2312800	138100	135700	192840	425730	6245700	1053100	79601
P07237	Protein disulfide-isomerase	P4HB	THILLFLPK;VDATEESDLAQQYGVR;YKPESEELTAER	sp|P07237|PDIA1_HUMAN Protein disulfide-isomerase OS=Homo sapiens OX=9606 GN=P4HB PE=1 SV=3	3	7.3	57.116	508	35044000	P4HB	0	0	0	7162100	379960	359070	1465400	1743500	1125400	0	0	0	0	0	0	0	0	0
Q13201	Multimerin-1;Platelet glycoprotein Ia*;155 kDa platelet multimerin	MMRN1	DQALQLQVLNSR;FVLVQENRPTLTDIVELR;LVEENALAPDFSK;TVSSLSEDLESTR	sp|Q13201|MMRN1_HUMAN Multimerin-1 OS=Homo sapiens OX=9606 GN=MMRN1 PE=1 SV=3	4	4.6	138.11	1228	34615000	MMRN1	0	0	0	7995300	0	128230	56856	70368	0	0	0	0	0	0	0	0	0	0
Q16378	Proline-rich protein 4	PRR4	FPSVSLQEASSFFQR;HPPPPPFQNQQRPPR	sp|Q16378|PROL4_HUMAN Proline-rich protein 4 OS=Homo sapiens OX=9606 GN=PRR4 PE=1 SV=3	2	22.4	15.097	134	34442000	PRR4	1590700	1417900	1653500	0	0	818160	6847400	1397800	839410	1416100	1589900	2097700	1381200	1205900	1198300	5997200	0	798710
Q16610	Extracellular matrix protein 1	ECM1	ACPSHQPDISSGLELPFPPGVPTLDNIK;EVGPPLPQEAVPLQK;FSCFQEEAPQPHYQLR;LTFINDLCGPR;NVALVSGDTENAK	sp|Q16610|ECM1_HUMAN Extracellular matrix protein 1 OS=Homo sapiens OX=9606 GN=ECM1 PE=1 SV=2	5	15.4	60.673	540	32602000	ECM1	1857700	1728800	1495200	407330	451240	194050	0	0	0	540280	504590	586630	724670	388850	285770	498580	573530	282280
P21926	CD9 antigen	CD9	AIHYALNCCGLAGGVEQFISDICPK;KDVLETFTVK	sp|P21926|CD9_HUMAN CD9 antigen OS=Homo sapiens OX=9606 GN=CD9 PE=1 SV=4	2	15.4	25.416	228	31255000	CD9	0	0	0	0	0	591040	3147600	2885700	2181400	0	0	0	0	0	0	0	0	0
A8MQ11	Postmeiotic segregation increased 2-like protein 5	PMS2P5	DCQFLEGSPAMLPVQPAKLTPR	sp|A8MQ11|PM2P5_HUMAN Postmeiotic segregation increased 2-like protein 5 OS=Homo sapiens OX=9606 GN=PMS2P5 PE=5 SV=2	1	16.4	15.17	134	30763000	PMS2P5	0	0	0	0	0	0	0	0	0	67401	135600	3355800	0	612840	163280	3485900	13859000	296380
P50552	Vasodilator-stimulated phosphoprotein	VASP	EEIIEAFVQELR;VKQELLEEVKK;VQIYHNPTANSFR;WLPAGTGPQAFSR	sp|P50552|VASP_HUMAN Vasodilator-stimulated phosphoprotein OS=Homo sapiens OX=9606 GN=VASP PE=1 SV=3	4	12.9	39.829	380	30448000	VASP	0	0	0	6461700	174840	282610	1161300	980420	710550	0	0	0	0	0	0	0	0	0
P00390	Glutathione reductase, mitochondrial	GSR	LDYNNIPTVVFSHPPIGTVGLTEDEAIHK;LNAIYQNNLTK	sp|P00390|GSHR_HUMAN Glutathione reductase, mitochondrial OS=Homo sapiens OX=9606 GN=GSR PE=1 SV=2	2	7.7	56.256	522	30340000	GSR	0	183550	1582200	6201400	764530	647630	0	0	1019600	0	0	1757200	0	0	2315800	0	0	1350000
Q6FI13;P0C0S8;Q99878;Q9BTM1;Q16777;Q96KK5;P20671;Q93077;Q7L7L0;P04908	Histone H2A type 2-A;Histone H2A type 1;Histone H2A type 1-J;Histone H2A.J;Histone H2A type 2-C;Histone H2A type 1-H;Histone H2A type 1-D;Histone H2A type 1-C;Histone H2A type 3;Histone H2A type 1-B/E	HIST2H2AA3;HIST1H2AG;HIST1H2AJ;H2AFJ;HIST2H2AC;HIST1H2AH;HIST1H2AD;HIST1H2AC;HIST3H2A;HIST1H2AB	NDEELNKLLGK;VTIAQGGVLPNIQAVLLPK	sp|Q6FI13|H2A2A_HUMAN Histone H2A type 2-A OS=Homo sapiens OX=9606 GN=H2AC18 PE=1 SV=3;sp|P0C0S8|H2A1_HUMAN Histone H2A type 1 OS=Homo sapiens OX=9606 GN=H2AC11 PE=1 SV=2;sp|Q99878|H2A1J_HUMAN Histone H2A type 1-J OS=Homo sapiens OX=9606 GN=H2AC14 PE=1 SV=	2	23.1	14.095	130	29240000	HIST2H2AA3;HIST1H2AG;HIST1H2AJ;H2AFJ;HIST2H2AC;HIST1H2AH;HIST1H2AD;HIST1H2AC;HIST3H2A;HIST1H2AB	0	0	0	13709000	2485700	1776000	0	0	0	0	0	0	0	0	0	0	0	0
P48735	Isocitrate dehydrogenase [NADP], mitochondrial	IDH2	DLAGCIHGLSNVK;DQTDDQVTIDSALATQK;LNEHFLNTTDFLDTIK;TIEAEAAHGTVTR	sp|P48735|IDHP_HUMAN Isocitrate dehydrogenase [NADP], mitochondrial OS=Homo sapiens OX=9606 GN=IDH2 PE=1 SV=2	4	13.1	50.909	452	29139000	IDH2	0	0	0	2535900	547030	500480	1240800	3560300	2018800	0	0	1501400	0	0	2166200	3462100	0	0
Q96AE7	Tetratricopeptide repeat protein 17	TTC17	IQQQVDSPMNLK;LIQEEQILR	sp|Q96AE7|TTC17_HUMAN Tetratricopeptide repeat protein 17 OS=Homo sapiens OX=9606 GN=TTC17 PE=1 SV=1	2	1.8	129.56	1141	28987000	TTC17	0	0	0	16114000	0	530390	0	0	0	0	0	0	1032500	0	1431600	0	0	0
P00338	L-lactate dehydrogenase A chain	LDHA	ATLKDQLIYNLLK;EVHKQVVESAYEVIK;QVVESAYEVIK;SADTLWGIQK;VIGSGCNLDSAR	sp|P00338|LDHA_HUMAN L-lactate dehydrogenase A chain OS=Homo sapiens OX=9606 GN=LDHA PE=1 SV=2	5	15.1	36.688	332	28727000	LDHA	0	0	0	8279800	174180	334860	544990	419890	520620	0	0	0	0	0	0	0	0	0
Q3ZCW2	Galectin-related protein	LGALSL	IQTLSAIDTIK;VFVDGHQLFDFYHR	sp|Q3ZCW2|LEGL_HUMAN Galectin-related protein OS=Homo sapiens OX=9606 GN=LGALSL PE=1 SV=2	2	14.5	18.986	172	28657000	LGALSL	0	0	0	10047000	175610	214200	611180	844210	1411300	0	0	0	0	0	0	0	0	0
P58546	Myotrophin	MTPN	GPDGLTAFEATDNQAIK	sp|P58546|MTPN_HUMAN Myotrophin OS=Homo sapiens OX=9606 GN=MTPN PE=1 SV=2	1	14.4	12.895	118	27972000	MTPN	0	0	0	9924900	428090	676170	1167400	1983400	2016600	0	0	0	337650	0	0	0	0	111740
P02750	Leucine-rich alpha-2-glycoprotein	LRG1	ALGHLDLSGNR;LQELHLSSNGLESLSPEFLRPVPQLR;TLDLGENQLETLPPDLLR	sp|P02750|A2GL_HUMAN Leucine-rich alpha-2-glycoprotein OS=Homo sapiens OX=9606 GN=LRG1 PE=1 SV=2	3	15.9	38.177	347	27531000	LRG1	445600	422720	495260	0	0	0	0	0	0	425610	1185600	1135800	1728700	2854000	705600	1954000	1802800	751360
Q12805	EGF-containing fibulin-like extracellular matrix protein 1	EFEMP1	CVNHYGGYLCLPK;DIDECDIVPDACK;GSFACQCPPGYQK;LNCEDIDECR;NPCQDPYILTPENR;TCQDINECETTNECR	sp|Q12805|FBLN3_HUMAN EGF-containing fibulin-like extracellular matrix protein 1 OS=Homo sapiens OX=9606 GN=EFEMP1 PE=1 SV=2	6	15.8	54.64	493	26926000	EFEMP1	933340	1823500	296740	488720	1193900	225920	132970	647330	113000	0	123130	155170	49639	0	171170	0	0	0
P12931;P07947	Proto-oncogene tyrosine-protein kinase Src;Tyrosine-protein kinase Yes	SRC;YES1	AANILVGENLVCK;GAYCLSVSDFDNAK;LIEDNEYTAR;TQFNSLQQLVAYYSK	sp|P12931|SRC_HUMAN Proto-oncogene tyrosine-protein kinase Src OS=Homo sapiens OX=9606 GN=SRC PE=1 SV=3;sp|P07947|YES_HUMAN Tyrosine-protein kinase Yes OS=Homo sapiens OX=9606 GN=YES1 PE=1 SV=3	4	9.7	59.834	536	26230000	SRC;YES1	0	0	0	3075100	183360	299960	1111800	1749200	1091300	0	0	0	0	0	0	0	0	0
P37837	Transaldolase	TALDO1	ALAGCDFLTISPK;LLGELLQDNAK	sp|P37837|TALDO_HUMAN Transaldolase OS=Homo sapiens OX=9606 GN=TALDO1 PE=1 SV=2	2	7.1	37.54	337	26109000	TALDO1	0	0	0	6054900	176130	306060	605250	885820	601470	0	0	0	177210	0	236680	0	0	0
P07437;P68371;P04350;Q9BVA1;Q13885	Tubulin beta chain;Tubulin beta-4B chain;Tubulin beta-4A chain;Tubulin beta-2B chain;Tubulin beta-2A chain	TUBB;TUBB4B;TUBB4A;TUBB2B;TUBB2A	ISVYYNEATGGK;NSSYFVEWIPNNVK;SGPFGQIFRPDNFVFGQSGAGNNWAK	sp|P07437|TBB5_HUMAN Tubulin beta chain OS=Homo sapiens OX=9606 GN=TUBB PE=1 SV=2;sp|P68371|TBB4B_HUMAN Tubulin beta-4B chain OS=Homo sapiens OX=9606 GN=TUBB4B PE=1 SV=1;sp|P04350|TBB4A_HUMAN Tubulin beta-4A chain OS=Homo sapiens OX=9606 GN=TUBB4A PE=1 SV=	3	11.7	49.67	444	26070000	TUBB;TUBB4B;TUBB4A;TUBB2B;TUBB2A	0	0	0	5447300	130650	270200	310270	364830	626870	0	0	0	0	0	0	0	0	27157
P31150	Rab GDP dissociation inhibitor alpha	GDI1	EVEPALELLEPIDQK;NPYYGGESSSITPLEELYK;NPYYGGESSSITPLEELYKR;QLICDPSYIPDR;SPYLYPLYGLGELPQGFAR;TDDYLDQPCLETVNR	sp|P31150|GDIA_HUMAN Rab GDP dissociation inhibitor alpha OS=Homo sapiens OX=9606 GN=GDI1 PE=1 SV=2	6	18.1	50.582	447	25725000	GDI1	0	82213	0	2439200	90360	144200	633330	1916800	643980	0	0	0	0	0	0	0	0	0
P14770	Platelet glycoprotein IX	GP9	TPEALLQVR	sp|P14770|GPIX_HUMAN Platelet glycoprotein IX OS=Homo sapiens OX=9606 GN=GP9 PE=1 SV=3	1	5.1	19.046	177	25692000	GP9	0	0	0	8560600	0	397400	2419700	2076200	1315400	0	0	0	0	0	0	0	0	0
O00194	Ras-related protein Rab-27B	RAB27B	LLALGDSGVGK;YGIPYFETSAATGQNVEK;YTDNKFNPK	sp|O00194|RB27B_HUMAN Ras-related protein Rab-27B OS=Homo sapiens OX=9606 GN=RAB27B PE=1 SV=4	3	17.4	24.608	218	25508000	RAB27B	0	0	0	5563900	386620	0	1673400	2437000	856450	0	0	0	0	0	0	0	0	0
P16671	Platelet glycoprotein 4	CD36	AFASPVENPDNYCFCTEK;SQVLQFFSSDICR	sp|P16671|CD36_HUMAN Platelet glycoprotein 4 OS=Homo sapiens OX=9606 GN=CD36 PE=1 SV=2	2	6.6	53.053	472	24734000	CD36	0	0	0	6200100	94038	329670	699160	702000	742730	0	0	0	0	0	0	0	0	0
P07951	Tropomyosin beta chain	TPM2	ATDAEADVASLNR;CGDLEEELK;EDKYEEEIK;IQLVEEELDR;LVILEGELER;MELQEMQLK;QLEEEQQALQK;RIQLVEEELDR	sp|P07951|TPM2_HUMAN Tropomyosin beta chain OS=Homo sapiens OX=9606 GN=TPM2 PE=1 SV=1	8	25.4	32.85	284	24533000	TPM2	0	0	0	5579400	194130	182960	1510900	1312000	1163800	0	0	0	0	0	0	0	0	0
P04278	Sex hormone-binding globulin	SHBG	IALGGLLFPASNLR;QAEISASAPTSLR;SCDVESNPGIFLPPGTQAEFNLR	sp|P04278|SHBG_HUMAN Sex hormone-binding globulin OS=Homo sapiens OX=9606 GN=SHBG PE=1 SV=2	3	12.4	43.779	402	23960000	SHBG	139240	558130	637430	0	123180	155760	0	227860	140740	118640	548500	2159600	275880	833680	1738600	189140	774250	1090100
P61769	Beta-2-microglobulin;Beta-2-microglobulin form pI 5.3	B2M	SNFLNCYVSGFHPSDIEVDLLK	sp|P61769|B2MG_HUMAN Beta-2-microglobulin OS=Homo sapiens OX=9606 GN=B2M PE=1 SV=1	1	18.5	13.714	119	23941000	B2M	0	322780	0	12389000	128630	427820	0	489520	131010	141980	0	757360	0	1597000	0	676500	0	147010
P61160	Actin-related protein 2	ACTR2	LCYVGYNIEQEQK;VVVCDNGTGFVK	sp|P61160|ARP2_HUMAN Actin-related protein 2 OS=Homo sapiens OX=9606 GN=ACTR2 PE=1 SV=1	2	6.3	44.76	394	23773000	ACTR2	0	0	0	4979500	250000	261020	705850	570760	923710	0	0	0	0	0	0	0	0	0
P60900	Proteasome subunit alpha type-6	PSMA6	AINQGGLTSVAVR;HITIFSPEGR	sp|P60900|PSA6_HUMAN Proteasome subunit alpha type-6 OS=Homo sapiens OX=9606 GN=PSMA6 PE=1 SV=1	2	9.3	27.399	246	23263000	PSMA6	0	0	0	13469000	121250	172130	419510	511670	471330	0	0	0	0	0	0	0	0	0
P08246	Neutrophil elastase	ELANE	LGNGVQCLAMGWGLLGR;QAGVCFGDSGSPLVCNGLIHGIASFVR;RSNVCTLVR;VVLGAHNLSR	sp|P08246|ELNE_HUMAN Neutrophil elastase OS=Homo sapiens OX=9606 GN=ELANE PE=1 SV=1	4	23.6	28.518	267	22534000	ELANE	0	0	0	11812000	190170	479510	0	0	0	0	0	0	420390	0	276720	0	0	0
P05452	Tetranectin	CLEC3B	LDTLAQEVALLK;TENCAVLSGAANGK	sp|P05452|TETN_HUMAN Tetranectin OS=Homo sapiens OX=9606 GN=CLEC3B PE=1 SV=3	2	12.9	22.537	202	22011000	CLEC3B	569740	919860	1368200	1057600	371900	255490	304180	415800	111550	382410	264630	920870	649640	771150	720670	351530	785350	264320
P05546	Heparin cofactor 2	SERPIND1	FTVDRPFLFLIYEHR;GGETAQSADPQWEQLNNK;YEITTIHNLFR	sp|P05546|HEP2_HUMAN Heparin cofactor 2 OS=Homo sapiens OX=9606 GN=SERPIND1 PE=1 SV=3	3	8.8	57.07	499	21877000	SERPIND1	1069100	1600100	406590	1359300	295540	116600	174850	418050	103500	542850	648620	541250	951110	208290	483460	1499300	154690	837530
P50990	T-complex protein 1 subunit theta	CCT8	AIADTGANVVVTGGK;GEENLMDAQVK	sp|P50990|TCPQ_HUMAN T-complex protein 1 subunit theta OS=Homo sapiens OX=9606 GN=CCT8 PE=1 SV=4	2	4.7	59.62	548	21634000	CCT8	0	0	0	2467500	652400	0	624380	719650	0	503730	717930	864630	1174400	1947700	1025800	720970	1033200	512830
A0A0C4DH36	Probable non-functional immunoglobulin heavy variable 3-38	IGHV3-38	NTLYLQMNNLR	sp|A0A0C4DH36|HV338_HUMAN Probable non-functional immunoglobulin heavy variable 3-38 OS=Homo sapiens OX=9606 GN=IGHV3-38 PE=1 SV=1	1	9.5	12.758	116	21164000	IGHV3-38	0	0	0	0	0	0	0	0	0	0	0	0	0	0	0	0	0	0
P60953	Cell division control protein 42 homolog	CDC42	CVVVGDGAVGK;TPFLLVGTQIDLR;YVECSALTQK	sp|P60953|CDC42_HUMAN Cell division control protein 42 homolog OS=Homo sapiens OX=9606 GN=CDC42 PE=1 SV=2	3	17.8	21.258	191	20784000	CDC42	0	0	0	10948000	192910	124930	445480	404310	1189800	0	0	0	57369	0	0	0	0	0
P05109	Protein S100-A8;Protein S100-A8, N-terminally processed	S100A8	ALNSIIDVYHK	sp|P05109|S10A8_HUMAN Protein S100-A8 OS=Homo sapiens OX=9606 GN=S100A8 PE=1 SV=1	1	11.8	10.834	93	20518000	S100A8	0	0	0	11944000	402390	1304200	0	0	0	0	0	0	0	0	0	0	0	0
P51884	Lumican	LUM	NIPTVNENLENYYLEVNQLEK;SLEDLQLTHNK;SLEYLDLSFNQIAR	sp|P51884|LUM_HUMAN Lumican OS=Homo sapiens OX=9606 GN=LUM PE=1 SV=2	3	13.6	38.429	338	20478000	LUM	232490	279590	181270	358300	171130	128750	0	167690	58937	396520	1288000	610940	760940	1093600	508080	1345300	1242700	478380
P16615	Sarcoplasmic/endoplasmic reticulum calcium ATPase 2	ATP2A2	EFDELNPSAQR;VGEATETALTCLVEK	sp|P16615|AT2A2_HUMAN Sarcoplasmic/endoplasmic reticulum calcium ATPase 2 OS=Homo sapiens OX=9606 GN=ATP2A2 PE=1 SV=1	2	2.5	114.76	1042	20429000	ATP2A2	0	0	0	9498800	0	432050	241710	528140	222910	0	0	0	0	0	0	0	0	0
P16284	Platelet endothelial cell adhesion molecule	PECAM1	CESISGTLPISYQLLK;CTIQVTHLAQEFPEIIIQK;EDTIVSQTQDFTK	sp|P16284|PECA1_HUMAN Platelet endothelial cell adhesion molecule OS=Homo sapiens OX=9606 GN=PECAM1 PE=1 SV=2	3	6.5	82.521	738	20367000	PECAM1	0	0	0	4640700	0	58760	205880	367240	199440	0	0	0	0	0	0	0	0	0
Q14019	Coactosin-like protein	COTL1	YDGSTIVPGEQGAEYQHFIQQCTDDVR	sp|Q14019|COTL1_HUMAN Coactosin-like protein OS=Homo sapiens OX=9606 GN=COTL1 PE=1 SV=3	1	19	15.945	142	20218000	COTL1	0	0	0	10152000	442710	518980	0	1858400	512920	0	0	0	0	0	0	0	0	0
P10599	Thioredoxin	TXN	TAFQEALDAAGDK	sp|P10599|THIO_HUMAN Thioredoxin OS=Homo sapiens OX=9606 GN=TXN PE=1 SV=3	1	12.4	11.737	105	19827000	TXN	0	0	0	9840400	142900	183250	323080	290890	297490	0	0	0	0	0	0	0	0	0
Q13790	Apolipoprotein F	APOF	SGVQQLIQYYQDQK	sp|Q13790|APOF_HUMAN Apolipoprotein F OS=Homo sapiens OX=9606 GN=APOF PE=1 SV=2	1	4.3	35.399	326	19618000	APOF	489490	624590	352700	0	0	0	0	0	0	446370	994760	1450500	1486500	1263900	1274400	904140	3346600	854550
P20340;Q9NRW1;Q14964	Ras-related protein Rab-6A;Ras-related protein Rab-6B;Ras-related protein Rab-39A	RAB6A;RAB6B;RAB39A	LQLWDTAGQER	sp|P20340|RAB6A_HUMAN Ras-related protein Rab-6A OS=Homo sapiens OX=9606 GN=RAB6A PE=1 SV=3;sp|Q9NRW1|RAB6B_HUMAN Ras-related protein Rab-6B OS=Homo sapiens OX=9606 GN=RAB6B PE=1 SV=1;sp|Q14964|RB39A_HUMAN Ras-related protein Rab-39A OS=Homo sapiens OX=960	1	5.3	23.593	208	19565000	RAB6A;RAB6B;RAB39A	0	0	0	5417900	350580	588920	2030300	2248800	2358800	0	0	0	0	0	0	0	0	0
P19971	Thymidine phosphorylase	TYMP	ALPLALVLHELGAGR;EQEELLAPADGTVELVR;FGGAAVFPNQEQAR;VAAALDDGSALGR	sp|P19971|TYPH_HUMAN Thymidine phosphorylase OS=Homo sapiens OX=9606 GN=TYMP PE=1 SV=2	4	12.2	49.955	482	19438000	TYMP	0	0	0	2862400	63300	108030	1017300	369910	602280	0	0	0	0	0	0	0	0	0
P40925	Malate dehydrogenase, cytoplasmic	MDH1	NVIIWGNHSSTQYPDVNHAK;VIVVGNPANTNCLTASK	sp|P40925|MDHC_HUMAN Malate dehydrogenase, cytoplasmic OS=Homo sapiens OX=9606 GN=MDH1 PE=1 SV=4	2	11.1	36.426	334	19383000	MDH1	0	0	0	5176400	176740	346370	1115200	411500	1496800	0	0	0	0	0	0	0	0	0
Q15404	Ras suppressor protein 1	RSU1	ALYLSDNDFEILPPDIGK;LTVLPPELGNLDLTGQK	sp|Q15404|RSU1_HUMAN Ras suppressor protein 1 OS=Homo sapiens OX=9606 GN=RSU1 PE=1 SV=3	2	12.6	31.54	277	19362000	RSU1	0	0	0	8011500	0	82469	75871	193970	178510	0	0	0	84574	0	0	0	0	0
P47755	F-actin-capping protein subunit alpha-2	CAPZA2	FTITPSTTQVVGILK;IEGYEDQVLITEHGDLGNGK;IQVHYYEDGNVQLVSHK;LLLNNDNLLR	sp|P47755|CAZA2_HUMAN F-actin-capping protein subunit alpha-2 OS=Homo sapiens OX=9606 GN=CAPZA2 PE=1 SV=3	4	21.7	32.949	286	19114000	CAPZA2	54381	0	0	4343300	533930	116600	296590	701260	569610	76683	0	0	0	327420	0	0	0	442350
P52209	6-phosphogluconate dehydrogenase, decarboxylating	PGD	GILFVGSGVSGGEEGAR;LVPLLDTGDIIIDGGNSEYR;VGTGEPCCDWVGDEGAGHFVK	sp|P52209|6PGD_HUMAN 6-phosphogluconate dehydrogenase, decarboxylating OS=Homo sapiens OX=9606 GN=PGD PE=1 SV=3	3	12	53.139	483	19083000	PGD	0	0	0	8343200	66584	140950	135180	1077600	209480	0	0	0	87054	0	118620	0	0	0
P80108	Phosphatidylinositol-glycan-specific phospholipase D	GPLD1	IADVTSGLIGGEDGR;LSGALHVYSLGSD;QVLLVGAPTYDDVSK	sp|P80108|PHLD_HUMAN Phosphatidylinositol-glycan-specific phospholipase D OS=Homo sapiens OX=9606 GN=GPLD1 PE=1 SV=3	3	5.1	92.335	840	18425000	GPLD1	195250	213210	201820	0	0	0	0	102790	49447	198880	402680	691420	304020	695520	592560	592890	708460	533520
A0A0B4J1V1;P01780;P01763;P01762;A0A0C4DH32;A0A0J9YVY3;P0DP04;A0A0B4J1X8;P01766;P01782	Ig heavy chain V-III region JON;Ig heavy chain V-III region WEA;Ig heavy chain V-III region TRO;Ig heavy chain V-III region BRO;Ig heavy chain V-III region DOB	IGHV3-21;IGHV3-20;IGHV3-43	AEDTAVYYCAR;NSLYLQMNSLR	sp|A0A0B4J1V1|HV321_HUMAN Immunoglobulin heavy variable 3-21 OS=Homo sapiens OX=9606 GN=IGHV3-21 PE=1 SV=1;sp|P01780|HV307_HUMAN Immunoglobulin heavy variable 3-7 OS=Homo sapiens OX=9606 GN=IGHV3-7 PE=1 SV=2;sp|P01763|HV348_HUMAN Immunoglobulin heavy varia	2	18.8	12.839	117	17895000	IGHV3-21;IGHV3-20;IGHV3-43	483310	538800	1268400	251860	210090	250660	163830	317960	350460	280690	557760	1407700	1198500	0	1006100	1194000	656340	791960
O43396	Thioredoxin-like protein 1	TXNL1	AGCECLNESDEHGFDNCLR;VGVKPVGSDPDFQPELSGAGSR	sp|O43396|TXNL1_HUMAN Thioredoxin-like protein 1 OS=Homo sapiens OX=9606 GN=TXNL1 PE=1 SV=3	2	14.2	32.251	289	17173000	TXNL1	0	0	0	6063200	89067	159960	330080	254060	305780	0	0	0	0	0	0	0	0	0
P52565	Rho GDP-dissociation inhibitor 1	ARHGDIA	AEEYEFLTPVEEAPK	sp|P52565|GDIR1_HUMAN Rho GDP-dissociation inhibitor 1 OS=Homo sapiens OX=9606 GN=ARHGDIA PE=1 SV=3	1	7.4	23.207	204	17109000	ARHGDIA	0	0	0	6378100	264100	368480	735110	1563100	671240	0	0	0	188980	0	0	0	0	0
Q15149	Plectin	PLEC	MVAGMLMPRDQLR	sp|Q15149|PLEC_HUMAN Plectin OS=Homo sapiens OX=9606 GN=PLEC PE=1 SV=3	1	0.3	531.78	4684	17068000	PLEC	0	2113000	1686900	1381500	633310	528770	262510	604200	345510	671200	713650	907420	0	0	765390	927870	0	0
P08519	Apolipoprotein(a)	LPA	NPDAVAAPYCYTR	sp|P08519|APOA_HUMAN Apolipoprotein(a) OS=Homo sapiens OX=9606 GN=LPA PE=1 SV=2	1	4.5	226.54	2040	16692000	LPA	0	0	659680	0	0	130600	0	0	217890	0	0	3094800	0	0	4484600	0	0	2592500
P40926	Malate dehydrogenase, mitochondrial	MDH2	GYLGPEQLPDCLK;IFGVTTLDIVR;LTLYDIAHTPGVAADLSHIETK;SQETECTYFSTPLLLGK;VAVLGASGGIGQPLSLLLK	sp|P40926|MDHM_HUMAN Malate dehydrogenase, mitochondrial OS=Homo sapiens OX=9606 GN=MDH2 PE=1 SV=3	5	24.3	35.503	338	16466000	MDH2	0	0	0	2036000	600090	237240	303710	956970	489130	0	0	0	0	0	0	0	0	0
P04180	Phosphatidylcholine-sterol acyltransferase	LCAT	LAGYLHTLVQNLVNNGYVR;SSGLVSNAPGVQIR;TYIYDHGFPYTDPVGVLYEDGDDTVATR	sp|P04180|LCAT_HUMAN Phosphatidylcholine-sterol acyltransferase OS=Homo sapiens OX=9606 GN=LCAT PE=1 SV=1	3	13.9	49.577	440	16365000	LCAT	211560	404370	0	522450	0	0	0	234240	0	599130	327360	1373600	564720	1145300	983910	1036200	936590	465860
P50395	Rab GDP dissociation inhibitor beta	GDI2	FVSISDLLVPK;SPYLYPLYGLGELPQGFAR;TDDYLDQPCYETINR	sp|P50395|GDIB_HUMAN Rab GDP dissociation inhibitor beta OS=Homo sapiens OX=9606 GN=GDI2 PE=1 SV=2	3	10.1	50.663	445	16265000	GDI2	0	0	0	3763600	169880	157630	200830	677790	335580	0	0	0	1056100	0	182620	240450	0	0
Q13642	Four and a half LIM domains protein 1	FHL1	AIVAGDQNVEYK;FCANTCVECR;FTAVEDQYYCVDCYK	sp|Q13642|FHL1_HUMAN Four and a half LIM domains protein 1 OS=Homo sapiens OX=9606 GN=FHL1 PE=1 SV=4	3	11.5	36.263	323	16221000	FHL1	0	0	0	3881600	0	0	1205100	527490	519070	0	0	0	0	0	0	0	0	0
P27105	Erythrocyte band 7 integral membrane protein	STOM	VQNATLAVANITNADSATR;YLQTLTTIAAEK	sp|P27105|STOM_HUMAN Stomatin OS=Homo sapiens OX=9606 GN=STOM PE=1 SV=3	2	10.8	31.73	288	16192000	STOM	0	0	0	4789600	391680	406660	264310	537850	210570	0	0	0	0	0	0	0	0	0
P22314	Ubiquitin-like modifier-activating enzyme 1	UBA1	LAGTQPLEVLEAVQR;SLVASLAEPDFVVTDFAK;YDGQVAVFGSDLQEK;YFLVGAGAIGCELLK	sp|P22314|UBA1_HUMAN Ubiquitin-like modifier-activating enzyme 1 OS=Homo sapiens OX=9606 GN=UBA1 PE=1 SV=3	4	6	117.85	1058	16128000	UBA1	0	0	0	2349500	101920	105010	197620	528000	385820	0	0	0	0	0	0	0	0	0
O95810	Serum deprivation-response protein	SDPR	DNSQVNAVTVLTLLDK;SDGDPVQPAVLQVHQTS;YEGSYALTSEEAER	sp|O95810|CAVN2_HUMAN Caveolae-associated protein 2 OS=Homo sapiens OX=9606 GN=CAVIN2 PE=1 SV=3	3	11.1	47.173	425	15693000	SDPR	0	0	0	1762100	166340	0	713430	1224500	975790	0	0	0	624900	0	0	676500	770890	582610
P80188	Neutrophil gelatinase-associated lipocalin	LCN2	SLGLPENHIVFPVPIDQCIDG;TFVPGCQPGEFTLGNIK;VPLQQNFQDNQFQGK;WYVVGLAGNAILR	sp|P80188|NGAL_HUMAN Neutrophil gelatinase-associated lipocalin OS=Homo sapiens OX=9606 GN=LCN2 PE=1 SV=2	4	33.3	22.588	198	15326000	LCN2	0	0	0	3230700	443140	328670	0	0	0	0	0	0	157110	0	82965	0	0	0
O15144	Actin-related protein 2/3 complex subunit 2	ARPC2	DNTINLIHTFR;YFQFQEEGK	sp|O15144|ARPC2_HUMAN Actin-related protein 2/3 complex subunit 2 OS=Homo sapiens OX=9606 GN=ARPC2 PE=1 SV=1	2	6.7	34.333	300	15275000	ARPC2	0	0	0	3576200	412380	460880	1060700	1422500	991140	0	0	0	0	0	0	0	0	0
P63261	Actin, cytoplasmic 2;Actin, cytoplasmic 2, N-terminally processed	ACTG1	AGFAGDDAPR;AVFPSIVGRPR;CPEALFQPSFLGMESCGIHETTFNSIMK;DLYANTVLSGGTTMYPGIADR;DSYVGDEAQSK;DSYVGDEAQSKR;EEEIAALVIDNGSGMCK;EITALAPSTMK;EKLCYVALDFEQEMATAASSSSLEK;GYSFTTTAER;HQGVMVGMGQK;IKIIAPPERK;IWHHTFYNELR;KDLYANTVLSGGTTMYPGIADR;LCYVALDFEQEMATAASSSSLEK;QEYDESGPSIVHR;QEYDESGPSIVHRK;SYELPDGQVITIGNER;TTGIVMDSGDGVTHTVPIYEGYALPHAILR;VAPEEHPVLLTEAPLNPK	sp|P63261|ACTG_HUMAN Actin, cytoplasmic 2 OS=Homo sapiens OX=9606 GN=ACTG1 PE=1 SV=1	20	68.3	41.792	375	15178000	ACTG1	0	0	0	5497900	369010	298310	399600	1476900	374760	0	0	0	0	0	0	0	0	0
P35030	Trypsin-3	PRSS3	VLEGNEQFINAAK	sp|P35030|TRY3_HUMAN Trypsin-3 OS=Homo sapiens OX=9606 GN=PRSS3 PE=1 SV=2	1	4.3	32.528	304	14913000	PRSS3	1628200	540070	555610	1069700	2266000	1111400	762330	1093700	356300	223420	481050	0	0	0	0	0	0	249030
P40197	Platelet glycoprotein V	GP5	CAGPGAHAGLPLWALPGGDAECPGPR;LPNLSSLTLSR;LTEVLLGHNSWR	sp|P40197|GPV_HUMAN Platelet glycoprotein V OS=Homo sapiens OX=9606 GN=GP5 PE=1 SV=1	3	8.8	60.958	560	14580000	GP5	0	0	0	5532300	0	88294	58729	115210	76722	0	0	0	0	0	0	0	60709	72174
P15531;P22392	Nucleoside diphosphate kinase A;Nucleoside diphosphate kinase B	NME1;NME2	NIIHGSDSVESAEK;TFIAIKPDGVQR	sp|P15531|NDKA_HUMAN Nucleoside diphosphate kinase A OS=Homo sapiens OX=9606 GN=NME1 PE=1 SV=1;sp|P22392|NDKB_HUMAN Nucleoside diphosphate kinase B OS=Homo sapiens OX=9606 GN=NME2 PE=1 SV=1	2	17.1	17.149	152	14109000	NME1;NME2	0	0	0	5887100	149980	141790	320690	216160	298190	0	0	0	92214	0	0	0	0	0
P80511	Protein S100-A12;Calcitermin	S100A12	LEEHLEGIVNIFHQYSVR;TKLEEHLEGIVNIFHQYSVR	sp|P80511|S10AC_HUMAN Protein S100-A12 OS=Homo sapiens OX=9606 GN=S100A12 PE=1 SV=2	2	21.7	10.575	92	14074000	S100A12	0	0	0	4358100	224000	0	0	0	0	0	0	0	0	0	139020	0	0	0
P05160	Coagulation factor XIII B chain	F13B	DEEVVQCLSDGWSSQPTCR;LSFFCLAGYTTESGR;QEEQTTCTTEGWSPEPR;QGYDLSPLTPLSELSVQCNR;VQYECATGYYTAGGK	sp|P05160|F13B_HUMAN Coagulation factor XIII B chain OS=Homo sapiens OX=9606 GN=F13B PE=1 SV=3	5	13	75.51	661	13995000	F13B	673440	857360	400520	221130	168070	0	179380	729030	160630	0	0	158220	139630	139020	257790	404160	331360	100680
Q96NH3	Protein broad-minded	TBC1D32	KLLDEDISIFSGSEMLPVVK	sp|Q96NH3|BROMI_HUMAN Protein broad-minded OS=Homo sapiens OX=9606 GN=TBC1D32 PE=1 SV=4	1	1.6	144.75	1257	13688000	TBC1D32	0	0	0	5052400	0	0	0	0	5381800	0	0	3254100	0	0	0	0	0	0
P33778;Q16778;P23527;Q8N257;P06899;Q6DRA6;Q6DN03	Histone H2B type 1-B;Histone H2B type 2-E;Histone H2B type 1-O;Histone H2B type 3-B;Histone H2B type 1-J;Putative histone H2B type 2-D;Putative histone H2B type 2-C	HIST1H2BB;HIST2H2BE;HIST1H2BO;HIST3H2BB;HIST1H2BJ;HIST2H2BD;HIST2H2BC	KESYSIYVYK;VLKQVHPDTGISSK	sp|P33778|H2B1B_HUMAN Histone H2B type 1-B OS=Homo sapiens OX=9606 GN=H2BC3 PE=1 SV=2;sp|Q16778|H2B2E_HUMAN Histone H2B type 2-E OS=Homo sapiens OX=9606 GN=H2BC21 PE=1 SV=3;sp|P23527|H2B1O_HUMAN Histone H2B type 1-O OS=Homo sapiens OX=9606 GN=H2BC17 PE=1 S	2	19	13.95	126	13621000	HIST1H2BB;HIST2H2BE;HIST1H2BO;HIST3H2BB;HIST1H2BJ;HIST2H2BD;HIST2H2BC	0	0	0	9468500	202270	189350	0	0	0	0	0	0	0	0	0	0	0	0
P12429	Annexin A3	ANXA3	DYPDFSPSVDAEAIQK;GAGTNEDALIEILTTR;SDTSGDYEITLLK;SLGDDISSETSGDFR	sp|P12429|ANXA3_HUMAN Annexin A3 OS=Homo sapiens OX=9606 GN=ANXA3 PE=1 SV=3	4	18.6	36.375	323	13387000	ANXA3	0	0	0	2494500	448500	462840	0	0	0	0	0	0	0	0	0	0	0	0
P09486	SPARC	SPARC	FFETCDLDNDK;YIALDEWAGCFGIK	sp|P09486|SPRC_HUMAN SPARC OS=Homo sapiens OX=9606 GN=SPARC PE=1 SV=1	2	8.3	34.632	303	13021000	SPARC	0	0	0	4769500	68206	313830	76907	105500	53110	0	0	0	0	0	0	64746	0	48039
P14314	Glucosidase 2 subunit beta	PRKCSH	AQQEQELAADAFK;LGGSPTSLGTWGSWIGPDHDK;YEQGTGCWQGPNR	sp|P14314|GLU2B_HUMAN Glucosidase 2 subunit beta OS=Homo sapiens OX=9606 GN=PRKCSH PE=1 SV=2	3	8.9	59.425	528	12931000	PRKCSH	0	0	0	2242600	286580	237530	977130	1225600	624220	0	0	0	0	0	0	0	0	0
A6NGR9	Maestro heat-like repeat-containing protein family member 6	MROH6	MAGGVWGRSRAR	sp|A6NGR9|MROH6_HUMAN Maestro heat-like repeat-containing protein family member 6 OS=Homo sapiens OX=9606 GN=MROH6 PE=4 SV=2	1	1.7	77.185	719	12885000	MROH6	882640	1895700	1303300	461320	639580	813350	181090	419810	242310	250190	501930	598270	0	0	452090	522010	482230	0
P51149	Ras-related protein Rab-7a	RAB7A	DPENFPFVVLGNK;EAINVEQAFQTIAR	sp|P51149|RAB7A_HUMAN Ras-related protein Rab-7a OS=Homo sapiens OX=9606 GN=RAB7A PE=1 SV=1	2	13	23.489	207	12722000	RAB7A	0	0	0	3065100	0	179480	421130	950640	613620	0	0	0	0	0	0	0	0	0
A0A0C4DH68;A0A075B6R9	Immunoglobulin kappa variable 2-24	IGKV2-24;IGKV2D-24	FSGSGAGTDFTLK	sp|A0A0C4DH68|KV224_HUMAN Immunoglobulin kappa variable 2-24 OS=Homo sapiens OX=9606 GN=IGKV2-24 PE=3 SV=1;sp|A0A075B6R9|KVD24_HUMAN Probable non-functional immunoglobulin kappa variable 2D-24 OS=Homo sapiens OX=9606 GN=IGKV2D-24 PE=1 SV=1	1	10.8	13.079	120	12404000	IGKV2-24;IGKV2D-24	2420400	349390	293410	0	0	0	1023700	168560	0	630550	173930	559640	0	0	532020	2103700	484680	304730
P01833	Polymeric immunoglobulin receptor;Secretory component	PIGR	GGCITLISSEGYVSSK;LSDAGQYLCQAGDDSNSNKK;NADLQVLKPEPELVYEDLR;QSSGENCDVVVNTLGK	sp|P01833|PIGR_HUMAN Polymeric immunoglobulin receptor OS=Homo sapiens OX=9606 GN=PIGR PE=1 SV=4	4	9.3	83.283	764	12225000	PIGR	0	336770	0	0	297470	810420	348710	0	0	420470	2926900	0	0	288030	0	254190	515870	265700
P01889	HLA class I histocompatibility antigen, B-7 alpha chain	HLA-B	DGEDQTQDTELVETRPAGDR;WAAVVVPSGEEQR	sp|P01889|HLAB_HUMAN HLA class I histocompatibility antigen, B alpha chain OS=Homo sapiens OX=9606 GN=HLA-B PE=1 SV=3	2	9.1	40.46	362	12117000	HLA-B	0	0	0	8004600	121390	238850	282280	261210	383450	0	0	0	0	0	0	0	0	0
Q13418	Integrin-linked protein kinase	ILK	LWLDNTENDLNQGDDHGFSPLHWACR;MYAPAWVAPEALQK	sp|Q13418|ILK_HUMAN Integrin-linked protein kinase OS=Homo sapiens OX=9606 GN=ILK PE=1 SV=2	2	8.8	51.419	452	11684000	ILK	0	0	0	5777000	0	0	107590	307190	60598	0	0	0	0	0	0	0	0	0
Q06033	Inter-alpha-trypsin inhibitor heavy chain H3	ITIH3	ESPGNVQIVNGYFVHFFAPQGLPVVPK;SLPEGVANGIEVYSTK	sp|Q06033|ITIH3_HUMAN Inter-alpha-trypsin inhibitor heavy chain H3 OS=Homo sapiens OX=9606 GN=ITIH3 PE=1 SV=2	2	4.8	99.848	890	11663000	ITIH3	774360	349410	204100	1721400	0	348730	0	334950	302930	395220	639730	933690	1107300	699010	0	1218300	0	0
P27824	Calnexin	CANX	CESAPGCGVWQRPVIDNPNYK;IPDPEAVKPDDWDEDAPAK;IVDDWANDGWGLK	sp|P27824|CALX_HUMAN Calnexin OS=Homo sapiens OX=9606 GN=CANX PE=1 SV=2	3	9	67.567	592	11428000	CANX	0	0	0	2745100	133440	460020	0	422530	215670	0	496890	0	0	0	0	0	0	0
P18054	Arachidonate 12-lipoxygenase, 12S-type	ALOX12	EITEVGLCQAQDR;WVQGEDILSLPEGTAR	sp|P18054|LOX12_HUMAN Polyunsaturated fatty acid lipoxygenase ALOX12 OS=Homo sapiens OX=9606 GN=ALOX12 PE=1 SV=4	2	4.4	75.693	663	11343000	ALOX12	0	0	0	2866800	0	243180	249630	105010	214600	0	0	0	0	0	0	0	0	0
P17301	Integrin alpha-2	ITGA2	AGDISCNADINPLK;EGILGQHQFLEGPEGIENTR	sp|P17301|ITA2_HUMAN Integrin alpha-2 OS=Homo sapiens OX=9606 GN=ITGA2 PE=1 SV=2	2	2.9	129.29	1181	11089000	ITGA2	0	0	0	6356700	0	0	624050	288310	0	0	0	0	0	0	0	0	0	0
P0DOX7	Immunoglobulin kappa light chain	IGK	ADYEKHKVYACEVTHQGLSSPVTK;DSTYSLSSTLTLSK;EAKVQWKVDNALQSGNSQESVTEQDSK;GTVAAPSVFIFPPSDEQLK;HKVYACEVTHQGLSSPVTK;SGTASVVCLLNNFYPR;VDNALQSGNSQESVTEQDSK;VDNALQSGNSQESVTEQDSKDSTYSLSSTLTLSK;VQWKVDNALQSGNSQESVTEQDSK;VYACEVTHQGLSSPVTK	sp|P0DOX7|IGK_HUMAN Immunoglobulin kappa light chain OS=Homo sapiens OX=9606 PE=1 SV=1	10	46.7	23.379	214	11078000	IGK	99145	318000	798090	0	0	65855	0	235050	162540	200130	611280	1002800	332830	353840	812710	376140	368810	764050
P02743	Serum amyloid P-component;Serum amyloid P-component(1-203)	APCS	AYSLFSYNTQGR;IVLGQEQDSYGGK	sp|P02743|SAMP_HUMAN Serum amyloid P-component OS=Homo sapiens OX=9606 GN=APCS PE=1 SV=2	2	11.2	25.387	223	10792000	APCS	611880	274550	403940	0	814530	92979	140230	1232800	97175	0	121090	0	134040	143880	102330	0	0	140010
P13716	Delta-aminolevulinic acid dehydratase	ALAD	CVLIFGVPSR;GSAADSEESPAIEAIHLLR	sp|P13716|HEM2_HUMAN Delta-aminolevulinic acid dehydratase OS=Homo sapiens OX=9606 GN=ALAD PE=1 SV=1	2	8.8	36.294	330	10591000	ALAD	0	0	0	3992400	91372	0	0	104990	91609	0	0	0	96361	0	0	0	0	0
Q14697	Neutral alpha-glucosidase AB	GANAB	FGAVWTGDNTAEWDHLK;REPWLLPSQHNDIIR;SIRPGLSPYR	sp|Q14697|GANAB_HUMAN Neutral alpha-glucosidase AB OS=Homo sapiens OX=9606 GN=GANAB PE=1 SV=3	3	4.4	106.87	944	10581000	GANAB	0	0	0	2019900	209570	167810	325940	686720	267860	0	0	0	0	0	0	0	0	0
P11413	Glucose-6-phosphate 1-dehydrogenase	G6PD	DGLLPENTFIVGYAR;NSYVAGQYDDAASYQR	sp|P11413|G6PD_HUMAN Glucose-6-phosphate 1-dehydrogenase OS=Homo sapiens OX=9606 GN=G6PD PE=1 SV=4	2	6	59.256	515	10468000	G6PD	0	0	0	4140300	215380	230040	261940	1250500	441030	0	0	0	0	0	0	0	0	0
P34931	Heat shock 70 kDa protein 1-like	HSPA1L	IINEPTAAAIAYGLDK;NQVAMNPQNTVFDAK;TTPSYVAFTDTER	sp|P34931|HS71L_HUMAN Heat shock 70 kDa protein 1-like OS=Homo sapiens OX=9606 GN=HSPA1L PE=1 SV=2	3	6.9	70.374	641	10380000	HSPA1L	0	0	0	2626900	215990	170180	1620000	816720	1724200	0	0	0	0	0	0	0	0	0
P29350	Tyrosine-protein phosphatase non-receptor type 6	PTPN6	AGFWEEFESLQK;AYGPYSVTNCGEHDTTEYK;DLSGLDAETLLK;TLQVSPLDNGDLIR	sp|P29350|PTN6_HUMAN Tyrosine-protein phosphatase non-receptor type 6 OS=Homo sapiens OX=9606 GN=PTPN6 PE=1 SV=1	4	9.6	67.56	595	10296000	PTPN6	0	0	0	1838800	0	0	527120	727030	663990	0	0	0	0	0	0	0	0	0
P23229	Integrin alpha-6;Integrin alpha-6 heavy chain;Integrin alpha-6 light chain;Processed integrin alpha-6	ITGA6	EGCGDDNVCNSNLK;FGSCQQGVAATFTK;IEFDNDADPTSESK;LETTSNQDNLAPITAK	sp|P23229|ITA6_HUMAN Integrin alpha-6 OS=Homo sapiens OX=9606 GN=ITGA6 PE=1 SV=5	4	5.1	126.6	1130	9935400	ITGA6	0	0	0	1958700	30611	89804	368100	117480	366880	0	0	0	0	0	0	0	0	0
P35813	Protein phosphatase 1A	PPM1A	GPTEQLVSPEPEVHDIER;VCNEVVDTCLYK	sp|P35813|PPM1A_HUMAN Protein phosphatase 1A OS=Homo sapiens OX=9606 GN=PPM1A PE=1 SV=1	2	7.9	42.447	382	9780600	PPM1A	0	0	0	2118500	0	0	561940	1001700	382390	0	0	0	0	0	0	0	0	0
P52566	Rho GDP-dissociation inhibitor 2	ARHGDIB	ATFMVGSYGPRPEEYEFLTPVEEAPK;LTLVCESAPGPITMDLTGDLEALKK	sp|P52566|GDIR2_HUMAN Rho GDP-dissociation inhibitor 2 OS=Homo sapiens OX=9606 GN=ARHGDIB PE=1 SV=3	2	25.4	22.988	201	9672800	ARHGDIB	0	0	0	3906500	281720	558310	0	306870	0	0	0	0	0	0	0	0	0	0
Q5VT06	Centrosome-associated protein 350	CEP350	LSVNNMAHDTDPK;TTLSTAKELNMPFSGGQDSFSKFTMEMVR	sp|Q5VT06|CE350_HUMAN Centrosome-associated protein 350 OS=Homo sapiens OX=9606 GN=CEP350 PE=1 SV=1	2	1.3	350.93	3117	9567700	CEP350	0	0	0	0	0	0	0	0	0	783150	0	0	0	4650000	1522500	1301000	0	979950
Q9NZD4	Alpha-hemoglobin-stabilizing protein	AHSP	QELNTLANPFLAK	sp|Q9NZD4|AHSP_HUMAN Alpha-hemoglobin-stabilizing protein OS=Homo sapiens OX=9606 GN=AHSP PE=1 SV=1	1	12.7	11.84	102	9174000	AHSP	0	0	0	5099700	82470	102270	0	0	0	0	0	0	111290	95439	0	0	0	0
P05556	Integrin beta-1	ITGB1	FCECDNFNCDR;SNGLICGGNGVCK	sp|P05556|ITB1_HUMAN Integrin beta-1 OS=Homo sapiens OX=9606 GN=ITGB1 PE=1 SV=2	2	3	88.414	798	9160400	ITGB1	0	0	0	3025100	0	58883	70243	69973	69552	0	0	0	0	0	0	0	0	0
P61956;P55854;Q6EEV6	Small ubiquitin-related modifier 2;Small ubiquitin-related modifier 3;Small ubiquitin-related modifier 4	SUMO2;SUMO3;SUMO4	VAGQDGSVVQFK	sp|P61956|SUMO2_HUMAN Small ubiquitin-related modifier 2 OS=Homo sapiens OX=9606 GN=SUMO2 PE=1 SV=3;sp|P55854|SUMO3_HUMAN Small ubiquitin-related modifier 3 OS=Homo sapiens OX=9606 GN=SUMO3 PE=1 SV=2;sp|Q6EEV6|SUMO4_HUMAN Small ubiquitin-related modifier 4	1	12.6	10.871	95	8834400	SUMO2;SUMO3;SUMO4	0	0	0	3917300	167620	208280	458610	208040	0	0	0	0	0	0	137440	0	0	0
P0DOX6	Immunoglobulin mu heavy chain	IGM	EGKQVGSGVTTDQVQAEAK;ESGPTTYKVTSTLTIK;FTCTVTHTDLPSPLK;FTCTVTHTDLPSPLKQTISRPK;GVALHRPDVYLLPPAR;LICQATGFSPR;QVGSGVTTDQVQAEAK;SKLICQATGFSPR;STGKPTLYNVSLVMSDTAGTCY;VFAIPPSFASIFLTK;YAATSQVLLPSK;YVTSAPMPEPQAPGR	sp|P0DOX6|IGM_HUMAN Immunoglobulin mu heavy chain OS=Homo sapiens OX=9606 PE=1 SV=2	12	26	63.485	576	8591700	IGM	0	0	0	0	0	0	0	0	0	124830	263290	816200	664640	663970	603770	1054800	1054800	371340
P31949	Protein S100-A11;Protein S100-A11, N-terminally processed	S100A11	CIESLIAVFQK	sp|P31949|S10AB_HUMAN Protein S100-A11 OS=Homo sapiens OX=9606 GN=S100A11 PE=1 SV=2	1	10.5	11.74	105	8542700	S100A11	0	0	0	6173100	129250	177690	0	0	0	0	0	0	0	0	0	0	0	0
P24534	Elongation factor 1-beta	EEF1B2	SPAGLQVLNDYLADK;YGPADVEDTTGSGATDSK	sp|P24534|EF1B_HUMAN Elongation factor 1-beta OS=Homo sapiens OX=9606 GN=EEF1B2 PE=1 SV=3	2	14.7	24.763	225	8448200	EEF1B2	0	0	0	2250500	0	198290	539490	591990	665750	0	0	0	0	0	0	0	0	0
P36871	Phosphoglucomutase-1	PGM1	ADNFEYSDPVDGSISR;FNISNGGPAPEAITDK;YDYEEVEAEGANK	sp|P36871|PGM1_HUMAN Phosphoglucomutase-1 OS=Homo sapiens OX=9606 GN=PGM1 PE=1 SV=3	3	8	61.448	562	8389000	PGM1	0	0	0	1520700	0	141990	440100	652770	338270	0	0	0	0	0	0	0	0	0
P50148	Guanine nucleotide-binding protein G(q) subunit alpha	GNAQ	VADPAYLPTQQDVLR;VSAFENPYVDAIK	sp|P50148|GNAQ_HUMAN Guanine nucleotide-binding protein G(q) subunit alpha OS=Homo sapiens OX=9606 GN=GNAQ PE=1 SV=4	2	7.8	42.142	359	8173800	GNAQ	0	0	0	2243400	0	68968	115310	140330	106070	0	0	0	0	0	0	0	0	0
Q15833	Syntaxin-binding protein 2	STXBP2	LIVPVLLDAAVPAYDK;NLEQLGGTVTNPGGSGTSSR	sp|Q15833|STXB2_HUMAN Syntaxin-binding protein 2 OS=Homo sapiens OX=9606 GN=STXBP2 PE=1 SV=2	2	6.1	66.452	593	8080400	STXBP2	0	0	0	1978300	0	0	306150	297030	277990	0	0	0	0	0	0	0	0	0
Q16181	Septin-7	SEPTIN7	FEDYLNAESR;STLINSLFLTDLYSPEYPGPSHR	sp|Q16181|SEPT7_HUMAN Septin-7 OS=Homo sapiens OX=9606 GN=SEPTIN7 PE=1 SV=2	2	7.6	50.679	437	7712700	SEPTIN7	0	0	0	2408900	0	0	169920	0	126900	0	0	0	0	0	0	0	0	0
P06576	ATP synthase subunit beta, mitochondrial	ATP5B	AIAELGIYPAVDPLDSTSR;FTQAGSEVSALLGR;LVLEVAQHLGESTVR	sp|P06576|ATPB_HUMAN ATP synthase subunit beta, mitochondrial OS=Homo sapiens OX=9606 GN=ATP5F1B PE=1 SV=3	3	9.1	56.559	529	7163600	ATP5B	0	0	0	950240	260910	269500	252570	998610	466770	0	0	0	0	0	0	0	0	0
Q9BTD1	Putative uncharacterized protein SHANK2-AS3	SHANK2-AS3	MAQLPSAQMPAPR	sp|Q9BTD1|SHAS3_HUMAN Putative uncharacterized protein SHANK2-AS3 OS=Homo sapiens OX=9606 GN=SHANK2-AS3 PE=5 SV=2	1	10.6	13.317	123	7084200	SHANK2-AS3	167670	66416	119320	0	833280	235980	899540	1606500	205030	0	0	119880	209980	905770	190900	524960	259500	216590
P04264;P35908;Q7Z794	Keratin, type II cytoskeletal 1;Keratin, type II cytoskeletal 2 epidermal;Keratin, type II cytoskeletal 1b	KRT1;KRT2;KRT77	FLEQQNQVLQTK;SLNNQFASFIDK	sp|P04264|K2C1_HUMAN Keratin, type II cytoskeletal 1 OS=Homo sapiens OX=9606 GN=KRT1 PE=1 SV=6;sp|P35908|K22E_HUMAN Keratin, type II cytoskeletal 2 epidermal OS=Homo sapiens OX=9606 GN=KRT2 PE=1 SV=2;sp|Q7Z794|K2C1B_HUMAN Keratin, type II cytoskeletal 1b O	2	3.7	66.038	644	7052700	KRT1;KRT2;KRT77	0	0	1295600	0	0	255150	149710	0	0	0	0	535480	1046100	0	0	248300	186960	1387900
P25311	Zinc-alpha-2-glycoprotein	AZGP1	EIPAWVPFDPAAQITK;YSLTYIYTGLSK	sp|P25311|ZA2G_HUMAN Zinc-alpha-2-glycoprotein OS=Homo sapiens OX=9606 GN=AZGP1 PE=1 SV=2	2	9.4	34.258	298	6600300	AZGP1	226450	249080	351880	0	206580	168120	179360	524730	121340	151700	162040	0	194960	0	0	132600	0	179990
Q99439	Calponin-2	CNN2	TWIEGLTGLSIGPDFQK	sp|Q99439|CNN2_HUMAN Calponin-2 OS=Homo sapiens OX=9606 GN=CNN2 PE=1 SV=4	1	5.5	33.697	309	6446400	CNN2	0	0	0	3997900	0	0	0	119830	197330	0	0	0	0	0	0	0	0	0
Q70J99	Protein unc-13 homolog D	UNC13D	HSTSAVDLSTCFAQISHTAR;IQQQAETTSEELGAVTVK	sp|Q70J99|UN13D_HUMAN Protein unc-13 homolog D OS=Homo sapiens OX=9606 GN=UNC13D PE=1 SV=1	2	3.5	123.28	1090	6339600	UNC13D	0	0	0	2165800	0	0	168450	0	118230	0	0	0	0	0	0	0	0	0
P09104	Gamma-enolase	ENO2	AAVPSGASTGIYEALELR;AVDHINSTIAPALISSGLSVVEQEK;VNQIGSVTEAIQACK	sp|P09104|ENOG_HUMAN Gamma-enolase OS=Homo sapiens OX=9606 GN=ENO2 PE=1 SV=3	3	13.4	47.268	434	6217700	ENO2	0	0	0	1032400	0	0	416290	644830	207220	0	0	0	0	0	0	0	0	0
P61204;P84077	ADP-ribosylation factor 3;ADP-ribosylation factor 1	ARF3;ARF1	NISFTVWDVGGQDK	sp|P61204|ARF3_HUMAN ADP-ribosylation factor 3 OS=Homo sapiens OX=9606 GN=ARF3 PE=1 SV=2;sp|P84077|ARF1_HUMAN ADP-ribosylation factor 1 OS=Homo sapiens OX=9606 GN=ARF1 PE=1 SV=2	1	7.7	20.601	181	6051400	ARF3;ARF1	0	0	0	3286500	0	0	58975	103610	86613	0	0	0	0	0	0	0	0	0
P14780	Matrix metalloproteinase-9;67 kDa matrix metalloproteinase-9;82 kDa matrix metalloproteinase-9	MMP9	LGLGADVAQVTGALR;QLSLPETGELDSATLK	sp|P14780|MMP9_HUMAN Matrix metalloproteinase-9 OS=Homo sapiens OX=9606 GN=MMP9 PE=1 SV=3	2	4.4	78.457	707	6029100	MMP9	0	0	0	2193800	76450	226400	0	0	0	0	0	0	0	0	0	0	0	0
P01717;A0A075B6K0;P01718	Ig lambda chain V-IV region Hil;Ig lambda chain V-IV region Kern	IGLV3-16	DSERPSGIPER;QYAYWYQQKPGQAPVLVIYK	sp|P01717|LV325_HUMAN Immunoglobulin lambda variable 3-25 OS=Homo sapiens OX=9606 GN=IGLV3-25 PE=1 SV=2;sp|A0A075B6K0|LV316_HUMAN Immunoglobulin lambda variable 3-16 OS=Homo sapiens OX=9606 GN=IGLV3-16 PE=3 SV=2;sp|P01718|LV327_HUMAN Immunoglobulin lambda	2	27.7	12.011	112	5772300	IGLV3-16	256770	136520	433120	0	42387	59609	43315	121900	50867	143420	95320	827570	0	0	602580	139520	93721	221140
P61106	Ras-related protein Rab-14	RAB14	NLTNPNTVIILIGNK;TGENVEDAFLEAAK	sp|P61106|RAB14_HUMAN Ras-related protein Rab-14 OS=Homo sapiens OX=9606 GN=RAB14 PE=1 SV=4	2	13.5	23.897	215	5530100	RAB14	0	0	0	1960600	0	0	295990	862370	447870	0	0	0	0	0	0	0	0	0
Q0ZGT2	Nexilin	NEXN	GSAASTCILTIESK;NTSVVDSEPVR	sp|Q0ZGT2|NEXN_HUMAN Nexilin OS=Homo sapiens OX=9606 GN=NEXN PE=1 SV=1	2	3.7	80.657	675	5156300	NEXN	0	0	0	1295900	203010	245520	358580	284480	645680	0	0	0	0	0	0	0	0	0
O60234	Glia maturation factor gamma	GMFG	TTDDLTEAWLQEK	sp|O60234|GMFG_HUMAN Glia maturation factor gamma OS=Homo sapiens OX=9606 GN=GMFG PE=1 SV=1	1	9.2	16.801	142	5030200	GMFG	0	0	0	2148300	0	193000	174510	332680	346430	0	0	0	0	0	0	0	0	0
A0A0J9YXX1;A0A0C4DH38	Immunoglobulin heavy variable 5-10-1	IGHV5-51	SISTAYLQWSSLK	sp|A0A0J9YXX1|HV5X1_HUMAN Immunoglobulin heavy variable 5-10-1 OS=Homo sapiens OX=9606 GN=IGHV5-10-1 PE=3 SV=1;sp|A0A0C4DH38|HV551_HUMAN Immunoglobulin heavy variable 5-51 OS=Homo sapiens OX=9606 GN=IGHV5-51 PE=3 SV=1	1	11.1	12.772	117	4982000	IGHV5-51	983670	241870	185570	0	124670	0	110340	241380	0	227710	215580	0	246670	223020	167260	0	278580	245580
P30740	Leukocyte elastase inhibitor	SERPINB1	LGVQDLFNSSK;TYNFLPEFLVSTQK	sp|P30740|ILEU_HUMAN Leukocyte elastase inhibitor OS=Homo sapiens OX=9606 GN=SERPINB1 PE=1 SV=1	2	6.6	42.741	379	4879700	SERPINB1	0	0	0	172400	0	0	622040	690000	615850	0	0	0	0	0	0	0	0	0
P62826	GTP-binding nuclear protein Ran	RAN	VCENIPIVLCGNK	sp|P62826|RAN_HUMAN GTP-binding nuclear protein Ran OS=Homo sapiens OX=9606 GN=RAN PE=1 SV=3	1	6	24.423	216	4686700	RAN	0	0	0	2789700	0	26809	52408	0	48405	0	0	0	0	0	0	0	0	0
P30048	Thioredoxin-dependent peroxide reductase, mitochondrial	PRDX3	DYGVLLEGSGLALR;HLSVNDLPVGR	sp|P30048|PRDX3_HUMAN Thioredoxin-dependent peroxide reductase, mitochondrial OS=Homo sapiens OX=9606 GN=PRDX3 PE=1 SV=3	2	9.8	27.692	256	4616700	PRDX3	0	0	0	1079900	92830	113620	113890	227450	284570	0	0	0	0	0	0	0	0	0
P01703	Ig lambda chain V-I region NEWM	IGLV1-40	VTISCTGSSSNIGAGYDVHWYQQLPGTAPK	sp|P01703|LV140_HUMAN Immunoglobulin lambda variable 1-40 OS=Homo sapiens OX=9606 GN=IGLV1-40 PE=1 SV=2	1	25.4	12.301	118	4569000	IGLV1-40	0	341220	0	0	0	0	0	0	0	0	0	0	1486900	696800	0	949360	560060	0
P48643	T-complex protein 1 subunit epsilon	CCT5	ETGANLAICQWGFDDEANHLLLQNNLPAVR;LGFAGLVQEISFGTTK	sp|P48643|TCPE_HUMAN T-complex protein 1 subunit epsilon OS=Homo sapiens OX=9606 GN=CCT5 PE=1 SV=1	2	8.5	59.67	541	4458100	CCT5	0	0	0	1638200	0	0	0	0	155010	0	0	0	0	0	0	0	0	0
P22681	E3 ubiquitin-protein ligase CBL	CBL	MAGNVKKSSGAGGGSGSGGSGSGGLIGLMK	sp|P22681|CBL_HUMAN E3 ubiquitin-protein ligase CBL OS=Homo sapiens OX=9606 GN=CBL PE=1 SV=2	1	3.3	99.632	906	4401100	CBL	0	0	0	0	0	0	0	0	0	275820	0	0	3115900	0	1009300	0	0	0
P24557	Thromboxane-A synthase	TBXAS1	EAAQDCEVLGQR	sp|P24557|THAS_HUMAN Thromboxane-A synthase OS=Homo sapiens OX=9606 GN=TBXAS1 PE=1 SV=3	1	2.3	60.518	533	4251100	TBXAS1	0	0	0	2452200	0	41465	67362	0	0	0	32621	0	0	0	0	0	0	0
P10124	Serglycin	SRGN	CNPDSNSANCLEEK	sp|P10124|SRGN_HUMAN Serglycin OS=Homo sapiens OX=9606 GN=SRGN PE=1 SV=3	1	8.9	17.652	158	4214600	SRGN	0	0	0	2242700	96265	99571	145080	158040	104660	0	0	0	119380	0	0	98637	0	67947
P50502;Q8IZP2	Hsc70-interacting protein;Putative protein FAM10A4	ST13;ST13P4	VAAIEALNDGELQK	sp|P50502|F10A1_HUMAN Hsc70-interacting protein OS=Homo sapiens OX=9606 GN=ST13 PE=1 SV=2;sp|Q8IZP2|ST134_HUMAN Putative protein FAM10A4 OS=Homo sapiens OX=9606 GN=ST13P4 PE=5 SV=1	1	3.8	41.331	369	4178300	ST13;ST13P4	0	0	0	0	0	0	0	0	0	0	0	0	0	0	0	0	0	0
Q9NYU2	UDP-glucose:glycoprotein glucosyltransferase 1	UGGT1	LNIQPSEADYAVDIR;YNSWPSSLQELLRPTFPGVIR	sp|Q9NYU2|UGGG1_HUMAN UDP-glucose:glycoprotein glucosyltransferase 1 OS=Homo sapiens OX=9606 GN=UGGT1 PE=1 SV=3	2	2.3	177.19	1555	4047900	UGGT1	0	0	0	1694100	0	0	0	329090	0	0	0	0	0	0	0	0	0	0
P15814	Immunoglobulin lambda-like polypeptide 1	IGLL1	YAASSYLSLTPEQWR	sp|P15814|IGLL1_HUMAN Immunoglobulin lambda-like polypeptide 1 OS=Homo sapiens OX=9606 GN=IGLL1 PE=1 SV=1	1	7	22.963	213	3887700	IGLL1	0	0	295670	0	0	0	0	0	114790	0	0	632740	0	0	764360	0	0	402040
Q8TC12	Retinol dehydrogenase 11	RDH11	EIQTTTGNQQVLVR	sp|Q8TC12|RDH11_HUMAN Retinol dehydrogenase 11 OS=Homo sapiens OX=9606 GN=RDH11 PE=1 SV=2	1	4.4	35.386	318	3760600	RDH11	0	0	0	2294500	0	0	0	0	63033	0	0	0	0	0	0	0	0	0
P41226	Ubiquitin-like modifier-activating enzyme 7	UBA7	VDGVAAALDSFQAR;VLVSGLQGLGAEVAK	sp|P41226|UBA7_HUMAN Ubiquitin-like modifier-activating enzyme 7 OS=Homo sapiens OX=9606 GN=UBA7 PE=1 SV=2	2	2.9	111.69	1012	3703500	UBA7	0	0	0	1049700	118450	0	225680	248920	165370	0	0	0	0	0	0	0	0	0
Q14974	Importin subunit beta-1	KPNB1	AAVENLPTFLVELSR;LAATNALLNSLEFTK	sp|Q14974|IMB1_HUMAN Importin subunit beta-1 OS=Homo sapiens OX=9606 GN=KPNB1 PE=1 SV=2	2	3.4	97.169	876	3678800	KPNB1	0	0	0	1572700	0	0	301970	565710	296660	0	0	0	0	0	0	0	0	0
P11226	Mannose-binding protein C	MBL2	NAAENGAIQNLIK;TEGQFVDLTGNR	sp|P11226|MBL2_HUMAN Mannose-binding protein C OS=Homo sapiens OX=9606 GN=MBL2 PE=1 SV=2	2	10.1	26.143	248	3558900	MBL2	0	0	0	0	0	0	0	300760	0	0	0	851950	0	294120	796780	0	0	486880
Q9UKX2	Myosin-2	MYH2	CNGVLEGIR;SAMKTLAQLFSGAQTAEGEGAGGGAKK	sp|Q9UKX2|MYH2_HUMAN Myosin-2 OS=Homo sapiens OX=9606 GN=MYH2 PE=1 SV=1	2	1.9	223.04	1941	3475600	MYH2	0	0	0	0	0	0	0	0	0	0	0	0	0	0	0	0	0	0
P06737	Glycogen phosphorylase, liver form	PYGL	LVIDQIDNGFFSPK	sp|P06737|PYGL_HUMAN Glycogen phosphorylase, liver form OS=Homo sapiens OX=9606 GN=PYGL PE=1 SV=4	1	1.7	97.147	847	3377900	PYGL	0	0	0	1196000	0	94133	110610	275690	250940	0	0	0	0	0	0	0	0	0
P16401	Histone H1.5	HIST1H1B	SETAPAETATPAPVEK	sp|P16401|H15_HUMAN Histone H1.5 OS=Homo sapiens OX=9606 GN=H1-5 PE=1 SV=3	1	7.1	22.58	226	3240800	HIST1H1B	0	0	0	0	1397100	412840	0	0	0	0	0	0	231900	0	268130	0	0	0
Q502W7	Coiled-coil domain-containing protein 38	CCDC38	MSSNLLPTLNSGGKVK	sp|Q502W7|CCD38_HUMAN Coiled-coil domain-containing protein 38 OS=Homo sapiens OX=9606 GN=CCDC38 PE=2 SV=1	1	2.8	65.314	563	3133400	CCDC38	0	0	0	2976200	0	89834	67394	0	0	0	0	0	0	0	0	0	0	0
O75556	Mammaglobin-B	SCGB2A1	ELLQEFIDSDAAAEAMGK	sp|O75556|SG2A1_HUMAN Mammaglobin-B OS=Homo sapiens OX=9606 GN=SCGB2A1 PE=1 SV=1	1	18.9	10.884	95	2997000	SCGB2A1	0	80248	0	0	0	537050	199440	0	0	158980	0	0	390740	0	155190	379290	184280	111560
P30405	Peptidyl-prolyl cis-trans isomerase F, mitochondrial	PPIF	GSGDPSSSSSSGNPLVYLDVDANGKPLGR	sp|P30405|PPIF_HUMAN Peptidyl-prolyl cis-trans isomerase F, mitochondrial OS=Homo sapiens OX=9606 GN=PPIF PE=1 SV=1	1	14	22.04	207	2842800	PPIF	0	0	0	773240	0	0	0	575030	273360	0	0	0	0	0	0	0	0	0
O43488;Q8NHP1	Aflatoxin B1 aldehyde reductase member 2;Aflatoxin B1 aldehyde reductase member 4	AKR7A2;AKR7L	FYAYNPLAGGLLTGK	sp|O43488|ARK72_HUMAN Aflatoxin B1 aldehyde reductase member 2 OS=Homo sapiens OX=9606 GN=AKR7A2 PE=1 SV=3;sp|Q8NHP1|ARK74_HUMAN Aflatoxin B1 aldehyde reductase member 4 OS=Homo sapiens OX=9606 GN=AKR7L PE=2 SV=7	1	4.2	39.589	359	2730600	AKR7A2;AKR7L	0	0	0	1317000	0	0	0	325960	408990	0	0	0	0	0	0	0	0	0
Q14165	Malectin	MLEC	SNPEDQILYQTER	sp|Q14165|MLEC_HUMAN Malectin OS=Homo sapiens OX=9606 GN=MLEC PE=1 SV=1	1	4.5	32.233	292	2624800	MLEC	0	0	0	1330900	0	0	137520	137670	89085	0	0	0	0	0	0	0	0	0
P13489	Ribonuclease inhibitor	RNH1	SNELGDVGVHCVLQGLQTPSCK;WAELLPLLQQCQVVR	sp|P13489|RINI_HUMAN Ribonuclease inhibitor OS=Homo sapiens OX=9606 GN=RNH1 PE=1 SV=2	2	8	49.973	461	2280400	RNH1	0	0	0	0	0	0	0	0	0	0	0	0	0	0	0	0	0	0
Q9NZ08	Endoplasmic reticulum aminopeptidase 1	ERAP1	ASLINNAFQLVSIGK;ILASTQFEPTAAR	sp|Q9NZ08|ERAP1_HUMAN Endoplasmic reticulum aminopeptidase 1 OS=Homo sapiens OX=9606 GN=ERAP1 PE=1 SV=3	2	3	107.23	941	2160700	ERAP1	168340	121620	131320	0	187080	137530	205090	0	370110	0	0	233560	0	0	0	0	0	0
P13796	Plastin-2	LCP1	FSLVGIGGQDLNEGNR	sp|P13796|PLSL_HUMAN Plastin-2 OS=Homo sapiens OX=9606 GN=LCP1 PE=1 SV=6	1	2.6	70.288	627	1964200	LCP1	0	0	0	951560	0	85204	0	0	0	0	0	0	0	0	0	0	0	0
P01036	Cystatin-S	CST4	EQTFGGVNYFFDVEVGR;IIPGGIYDADLNDEWVQR	sp|P01036|CYTS_HUMAN Cystatin-S OS=Homo sapiens OX=9606 GN=CST4 PE=1 SV=3	2	24.8	16.214	141	1821000	CST4	0	0	0	0	0	241310	239580	0	0	0	0	0	378560	382290	179200	219290	0	0
Q14D04	Ventricular zone-expressed PH domain-containing protein homolog 1	VEPH1	NMSNYLSLAAITK	sp|Q14D04|MELT_HUMAN Ventricular zone-expressed PH domain-containing protein homolog 1 OS=Homo sapiens OX=9606 GN=VEPH1 PE=1 SV=1	1	1.6	94.744	833	1747500	VEPH1	0	0	0	0	0	0	0	0	0	0	0	0	0	0	0	0	0	0
Q15019	Septin-2	SEPTIN2	ASIPFSVVGSNQLIEAK	sp|Q15019|SEPT2_HUMAN Septin-2 OS=Homo sapiens OX=9606 GN=SEPTIN2 PE=1 SV=1	1	4.7	41.487	361	1582900	SEPTIN2	0	0	0	1468900	0	0	114010	0	0	0	0	0	0	0	0	0	0	0
Q01813	ATP-dependent 6-phosphofructokinase, platelet type	PFKP	EIGWTDVGGWTGQGGSILGTK	sp|Q01813|PFKAP_HUMAN ATP-dependent 6-phosphofructokinase, platelet type OS=Homo sapiens OX=9606 GN=PFKP PE=1 SV=2	1	2.7	85.595	784	1503400	PFKP	0	0	0	0	0	0	0	0	0	0	0	0	0	0	0	0	0	0
P48637	Glutathione synthetase	GSS	EGGGNNLYGEEMVQALKQLK	sp|P48637|GSHB_HUMAN Glutathione synthetase OS=Homo sapiens OX=9606 GN=GSS PE=1 SV=1	1	4.2	52.384	474	1400800	GSS	0	0	0	0	0	0	0	0	0	0	0	0	0	0	0	0	0	0
P20700	Lamin-B1	LMNB1	DAALATALGDKK;SLETENSALQLQVTER	sp|P20700|LMNB1_HUMAN Lamin-B1 OS=Homo sapiens OX=9606 GN=LMNB1 PE=1 SV=2	2	4.8	66.408	586	1389900	LMNB1	0	0	0	288020	281220	0	0	0	0	0	0	0	218840	0	0	144390	0	172160
P68363	Tubulin alpha-1B chain	TUBA1B	LISQIVSSITASLR;NLDIERPTYTNLNR;SIQFVDWCPTGFK;TIGGGDDSFNTFFSETGAGK;VGINYQPPTVVPGGDLAK	sp|P68363|TBA1B_HUMAN Tubulin alpha-1B chain OS=Homo sapiens OX=9606 GN=TUBA1B PE=1 SV=1	5	17.5	50.151	451	1321900	TUBA1B	0	0	0	0	0	0	146690	525900	0	0	0	0	0	0	0	0	0	0
P55209	Nucleosome assembly protein 1-like 1	NAP1L1	LDGLVETPTGYIESLPR	sp|P55209|NP1L1_HUMAN Nucleosome assembly protein 1-like 1 OS=Homo sapiens OX=9606 GN=NAP1L1 PE=1 SV=1	1	4.3	45.374	391	1237200	NAP1L1	0	0	0	0	0	0	278500	135390	491660	0	0	0	0	0	0	0	0	0
Q9Y623	Myosin-4	MYH4	CNGVLEGIR;KEFEMSNLQGK	sp|Q9Y623|MYH4_HUMAN Myosin-4 OS=Homo sapiens OX=9606 GN=MYH4 PE=2 SV=2	2	1	223.07	1939	1148100	MYH4	0	0	0	0	0	0	0	57822	0	0	0	0	191320	898930	0	0	0	0
O75460	Serine/threonine-protein kinase/endoribonuclease IRE1;Serine/threonine-protein kinase;Endoribonuclease	ERN1	LTPTLYVGK	sp|O75460|ERN1_HUMAN Serine/threonine-protein kinase/endoribonuclease IRE1 OS=Homo sapiens OX=9606 GN=ERN1 PE=1 SV=2	1	0.9	109.73	977	905460	ERN1	133900	154850	0	0	0	0	0	0	0	0	0	0	0	0	0	325470	121930	0
P22626	Heterogeneous nuclear ribonucleoproteins A2/B1	HNRNPA2B1	LFIGGLSFETTEESLR	sp|P22626|ROA2_HUMAN Heterogeneous nuclear ribonucleoproteins A2/B1 OS=Homo sapiens OX=9606 GN=HNRNPA2B1 PE=1 SV=2	1	4.5	37.429	353	416650	HNRNPA2B1	0	0	0	0	0	0	0	0	0	0	0	0	0	0	0	0	0	0
