# Supplementary material for: First- vs. Second-Generation Autologous Platelet Concentrates and Their Implications for Wound Healing: Differences in Proteome and Secretome
Source: Bioengineering (Basel). 2024 Nov 20;11(11):1171. doi: 10.3390/bioengineering11111171 (PMC11591784; doi:10.3390/bioengineering11111171)
Supplement: Supplementary file 1 [file bioengineering-11-01171-s001.zip › Suppl. table S2_PRF vs. PRP.xlsx]

## Sheet: File_04_Total differentially ab
Supplementary data 02: List of the significantly differentially abundant proteins in the designated groups (Student's T-test, p-value for highlighting < 0.05)
						Designated groups (Student's T-test, p < 0.05)																		LFQ Log2 protein intensity
						pPRF vs. sPRF		pPRP vs. sPRP		pPFP vs. sPFP		sPRF vs. sPFP		sPRP vs. sPFP		sPRF vs. sPRP		pPRF vs. pPFP		pPRP vs. pPFP		pPRF vs. pPRP		sPRF			sPRP			sPFP			pPRF			pPRP			pPFP
Protein IDs	Protein names	Gene names	Peptide sequences	Fasta headers	ANOVA p value	p-value	Log2 difference	p-value	Log2 difference	p-value	Log2 difference	p-value	Log2 difference	p-value	Log2 difference	p-value	Log2 difference	p-value	Log2 difference	p-value	Log2 difference	p-value	Log2 difference	Replicate_01	Replicate_02	Replicate_03	Replicate_01	Replicate_02	Replicate_03	Replicate_01	Replicate_02	Replicate_03	Replicate_01	Replicate_02	Replicate_03	Replicate_01	Replicate_02	Replicate_03	Replicate_01	Replicate_02	Replicate_03
P06702	Protein S100-A9	S100A9	LGHPDTLNQGEFK;MHEGDEGPGHHHKPGLGEGTP;NIETIINTFHQYSVK;VIEHIMEDLDTNADK	sp|P06702|S10A9_HUMAN Protein S100-A9 OS=Homo sapiens OX=9606 GN=S100A9 PE=1 SV=1	0.00208516	0.167	4.6	0.0582	1.5	0.108	-1.3	0.478	2	0.0201	-2.2	0.178	4.2	0.00295	8	0.372	0.6	0.00243	7.3	20.7542	13.1522	20.7431	15.0043	13.9101	13.0489	15.8363	16.3834	16.4703	24.5985	20.9229	23.0409	15.5938	15.7484	15.2393	15.806	15.1463	13.7076
Q6FI13;P0C0S8;Q99878;Q9BTM1;Q16777;Q96KK5;P20671;Q93077;Q7L7L0;P04908	Histone H2A type 2-A;Histone H2A type 1;Histone H2A type 1-J;Histone H2A.J;Histone H2A type 2-C;Histone H2A type 1-H;Histone H2A type 1-D;Histone H2A type 1-C;Histone H2A type 3;Histone H2A type 1-B/E	HIST2H2AA3;HIST1H2AG;HIST1H2AJ;H2AFJ;HIST2H2AC;HIST1H2AH;HIST1H2AD;HIST1H2AC;HIST3H2A;HIST1H2AB	NDEELNKLLGK;VTIAQGGVLPNIQAVLLPK	sp|Q6FI13|H2A2A_HUMAN Histone H2A type 2-A OS=Homo sapiens OX=9606 GN=H2AC18 PE=1 SV=3;sp|P0C0S8|H2A1_HUMAN Histone H2A type 1 OS=Homo sapiens OX=9606 GN=H2AC11 PE=1 SV=2;sp|Q99878|H2A1J_HUMAN Histone H2A type 1-J OS=Homo sapiens OX=9606 GN=H2AC14 PE=1 SV=	8.18e-06	0.00365	6.8	0.0376	1.6	0.555	-0.5	0.893	-0.1	0.413	-0.6	0.597	0.5	0.00271	7.2	0.0768	1.4	0.00354	5.7	16.0538	15.3413	13.8651	15.5139	13.8747	14.4927	14.6615	14.9473	15.9786	23.7086	21.2452	20.7602	15.9643	16.0621	16.529	13.6649	14.8852	15.6725
P59666;P59665	Neutrophil defensin 3;HP 3-56;Neutrophil defensin 2;Neutrophil defensin 1;HP 1-56;Neutrophil defensin 2	DEFA3;DEFA1	IPACIAGER;RYGTCIYQGR;YGTCIYQGR	sp|P59666|DEF3_HUMAN Neutrophil defensin 3 OS=Homo sapiens OX=9606 GN=DEFA3 PE=1 SV=1;sp|P59665|DEF1_HUMAN Neutrophil defensin 1 OS=Homo sapiens OX=9606 GN=DEFA1 PE=1 SV=1	4.33e-06	0.0126	5.1	0.896	-0.1	0.0213	-2.2	0.00533	1.5	0.127	-0.9	0.0098	2.4	0.00251	8.9	0.186	1.3	0.00405	7.6	18.3106	18.5728	19.1657	16.4652	17.004	15.4893	17.0014	17.3255	17.2487	25.6363	21.64	24.2216	17.2716	15.5953	15.8025	13.7687	15.2821	15.7782
P12429	Annexin A3	ANXA3	DYPDFSPSVDAEAIQK;GAGTNEDALIEILTTR;SDTSGDYEITLLK;SLGDDISSETSGDFR	sp|P12429|ANXA3_HUMAN Annexin A3 OS=Homo sapiens OX=9606 GN=ANXA3 PE=1 SV=3	0.000278212	0.00723	5	0.15	1.4	0.341	-0.8	0.744	-0.2	0.618	-0.5	0.817	0.2	0.00662	5.6	0.0645	1.8	0.00962	3.8	13.5379	14.8472	15.4353	15.5612	14.7108	12.8166	15.3405	14.3531	14.7888	21.2503	18.7747	18.8202	15.7709	15.8603	15.7872	14.7605	12.5732	14.6614
Q16610	Extracellular matrix protein 1	ECM1	ACPSHQPDISSGLELPFPPGVPTLDNIK;EVGPPLPQEAVPLQK;FSCFQEEAPQPHYQLR;LTFINDLCGPR;NVALVSGDTENAK	sp|Q16610|ECM1_HUMAN Extracellular matrix protein 1 OS=Homo sapiens OX=9606 GN=ECM1 PE=1 SV=2	5.06e-06	0.516	-0.4	0.00423	-2.7	0.000126	1.6	0.456	-0.3	0.361	-0.3	0.998	0	0.00394	-2.4	0.000184	-4.7	0.0107	2.3	19.467	18.5689	18.1245	18.9275	19.1295	18.1068	19.0433	18.9448	19.1621	18.6358	18.7835	17.5661	15.8345	15.5508	16.6774	20.8251	20.7213	20.5119
P16157	Ankyrin-1	ANK1	LALQAQPVPDELVTK;LCQDYDTIGPEGGSLK;LLGNQATFSPIVTVEPR;LVPLVQATFPENAVTK;NGASPNEVSSDGTTPLAIAK;NGVDINTCNQNGLNGLHLASK;TAAVLLQNDPNPDVLSK;TAEAVNFATLLYK	sp|P16157|ANK1_HUMAN Ankyrin-1 OS=Homo sapiens OX=9606 GN=ANK1 PE=1 SV=3	0.000753913	0.017	5.2	0.677	0.4	0.148	-1.7	0.336	-0.7	0.259	-1.2	0.55	0.5	0.0144	6.3	0.364	0.8	0.0142	5.4	15.3037	16.07	14.951	13.3536	15.6579	15.6735	15.1623	16.2032	17.0403	23.2243	19.2559	19.5002	14.8323	15.4121	15.5166	14.8391	15.5242	12.8669
P80188	Neutrophil gelatinase-associated lipocalin	LCN2	SLGLPENHIVFPVPIDQCIDG;TFVPGCQPGEFTLGNIK;VPLQQNFQDNQFQGK;WYVVGLAGNAILR	sp|P80188|NGAL_HUMAN Neutrophil gelatinase-associated lipocalin OS=Homo sapiens OX=9606 GN=LCN2 PE=1 SV=2	0.00172816	0.0523	3.4	0.159	1.3	0.313	-1.2	0.393	0.7	0.0919	-1.6	0.0846	2.3	0.0216	5.3	0.44	0.9	0.0151	4.4	17.2614	14.8451	16.3402	13.5107	15.234	12.8335	15.2194	15.6779	15.4935	21.6234	18.7574	18.3263	14.657	15.648	15.2649	15.885	12.4405	14.5618
P02042	Hemoglobin subunit delta	HBD	EFTPQMQAAYQK;FFESFGDLSSPDAVMGNPK;GTFSQLSELHCDK;GTFSQLSELHCDKLHVDPENFR;KVLGAFSDGLAHLDNLK;LHVDPENFR;LLGNVLVCVLAR;LLVVYPWTQR;TAVNALWGK;TAVNALWGKVNVDAVGGEALGR;VHLTPEEK;VLGAFSDGLAHLDNLK;VNVDAVGGEALGR;VVAGVANALAHK;VVAGVANALAHKYH	sp|P02042|HBD_HUMAN Hemoglobin subunit delta OS=Homo sapiens OX=9606 GN=HBD PE=1 SV=2	2.39e-05	0.609	-0.9	0.915	0.2	0.266	-1.1	0.000258	10	0.681	0.8	0.00544	9.2	0.00304	10.2	0.158	2.1	0.0157	8.1	26.1414	26.332	26.2112	20.3715	15.5983	15.0834	16.3315	14.7043	17.5333	28.4934	23.389	24.1584	19.6301	15.5385	16.5978	15.3859	14.8413	15.1077
P08670	Vimentin	VIM	EEAENTLQSFR;ILLAELEQLK;KVESLQEEIAFLKK;QDVDNASLAR;QVQSLTCEVDALK;QVQSLTCEVDALKGTNESLER	sp|P08670|VIME_HUMAN Vimentin OS=Homo sapiens OX=9606 GN=VIM PE=1 SV=4	0.000695346	0.0321	5	0.284	0.7	0.306	-0.8	0.524	-0.5	0.037	-1.9	0.162	1.4	0.0262	5.4	0.65	-0.3	0.0169	5.7	14.5703	16.7365	16.0398	14.5237	15.1907	13.4046	16.1356	15.7893	16.934	23.6402	19.2847	19.4822	14.5895	15.1908	15.5174	14.2135	15.7445	16.3591
P68871	Hemoglobin subunit beta;LVV-hemorphin-7;Spinorphin	HBB	EFTPPVQAAYQK;EFTPPVQAAYQKVVAGVANALAHK;EFTPPVQAAYQKVVAGVANALAHKYH;FFESFGDLSTPDAVMGNPK;FFESFGDLSTPDAVMGNPKVK;GTFATLSELHCDK;GTFATLSELHCDKLHVDPENFR;KVLGAFSDGLAHLDNLK;KVLGAFSDGLAHLDNLKGTFATLSELHCDK;LHVDPENFR;LLGNVLVCVLAHHFGK;LLGNVLVCVLAHHFGKEFTPPVQAAYQK;LLVVYPWTQR;SAVTALWGK;SAVTALWGKVNVDEVGGEALGR;VHLTPEEK;VHLTPEEKSAVTALWGKVNVDEVGGEALGR;VLGAFSDGLAHLDNLK;VLGAFSDGLAHLDNLKGTFATLSELHCDK;VLGAFSDGLAHLDNLKGTF…	sp|P68871|HBB_HUMAN Hemoglobin subunit beta OS=Homo sapiens OX=9606 GN=HBB PE=1 SV=2	2.52e-06	0.909	-0.2	0.705	0.7	0.767	0.3	1.82e-05	11.8	0.0374	4.3	0.00458	7.5	0.00241	11.3	0.021	4.6	0.0177	6.7	30.9179	30.4849	30.9524	25.7949	22.4595	21.4809	19.8053	18.9797	18.1765	33.4724	28.868	29.4858	25.7488	23.3116	22.6388	20.7397	19.2101	17.9096
P00915	Carbonic anhydrase 1	CA1	ADGLAVIGVLMK;ASPDWGYDDKNGPEQWSK;EIINVGHSFHVNFEDNDNR;ESISVSSEQLAQFR;HDTSLKPISVSYNPATAK;LYPIANGNNQSPVDIK;TSETKHDTSLKPISVSYNPATAK;YSAELHVAHWNSAK;YSSLAEAASKADGLAVIGVLMK	sp|P00915|CAH1_HUMAN Carbonic anhydrase 1 OS=Homo sapiens OX=9606 GN=CA1 PE=1 SV=2	3.88e-05	0.555	0.9	0.36	1.7	0.268	-1.1	0.00013	6.9	0.71	-0.5	0.00419	7.5	0.00506	9	0.145	2.2	0.0183	6.7	22.4667	22.5726	22.1197	17.4381	13.5249	13.7804	14.9936	14.9943	16.3651	26.1752	21.9868	21.7727	17.3862	17.7592	14.5886	15.0204	12.8961	15.125
P69905	Hemoglobin subunit alpha	HBA1	AAWGKVGAHAGEYGAEALER;FLASVSTVLTSK;FLASVSTVLTSKYR;KVADALTNAVAHVDDMPNALSALSDLHAHK;LLSHCLLVTLAAHLPAEFTPAVHASLDK;LLSHCLLVTLAAHLPAEFTPAVHASLDKFLASVSTVLTSK;MFLSFPTTK;MVLSPADKTNVK;TYFPHFDLSHGSAQVK;TYFPHFDLSHGSAQVKGHGK;TYFPHFDLSHGSAQVKGHGKK;VADALTNAVAHVDDMPNALSALSDLHAHK;VADALTNAVAHVDDMPNALSALSDLHAHKLR;VGAHAGEYGAEALER;VGAHAGEYGAEALERMFLSFPTTK;VLSPADKTNVK;VLSPADKTNVKAAWGK	sp|P69905|HBA_HUMAN Hemoglobin subunit alpha OS=Homo sapiens OX=9606 GN=HBA1 PE=1 SV=2	4.84e-06	0.752	-0.4	0.613	1	0.567	0.6	1.62e-05	12.1	0.0641	4	0.00623	8	0.00221	11	0.0393	4.4	0.0189	6.6	31.1038	30.7349	30.4532	25.7212	21.6169	20.8369	19.1827	19.1449	17.8066	32.8739	28.8063	29.2962	26.0017	23.0887	22.2031	20.828	19.5166	17.6883
P21926	CD9 antigen	CD9	AIHYALNCCGLAGGVEQFISDICPK;KDVLETFTVK	sp|P21926|CD9_HUMAN CD9 antigen OS=Homo sapiens OX=9606 GN=CD9 PE=1 SV=4	1.24e-05	0.0351	2.9	0.00092	6.7	0.0993	-1.3	0.0969	-1	0.111	-1.6	0.467	0.7	0.0332	3.3	0.000361	6.4	0.0235	-3.1	15.8997	15.3275	14.7178	14.6	15.975	13.3931	16.0302	15.9665	16.9072	19.0162	16.5016	19.1729	21.5858	21.4605	21.0568	14.6631	14.1936	16.0241
P02730	Band 3 anion transport protein	SLC4A1	ADFLEQPVLGFVR;ASTPGAAAQIQEVK;FIFEDQIRPQDR;FLFVLLGPEAPHIDYTQLGR;GWVIHPLGLR;HSHAGELEALGGVKPAVLTR;IPPDSEATLVLVGR;LQEAAELEAVELPVPIR;NVELQCLDADDAK;SVTHANALTVMGK;YQSSPAKPDSSFYK	sp|P02730|B3AT_HUMAN Band 3 anion transport protein OS=Homo sapiens OX=9606 GN=SLC4A1 PE=1 SV=3	0.00151094	0.0147	6.7	0.395	1.4	0.299	-1.1	0.414	-0.9	0.342	-1.5	0.64	0.7	0.0124	6.8	0.378	0.9	0.0251	6	15.4371	14.4449	16.3886	15.1521	12.4971	16.6101	17.8504	15.473	15.5653	25.1109	20.6135	20.5059	15.2232	17.6733	15.4588	14.6269	14.9515	16.1037
P04083	Annexin A1	ANXA1	GGPGSAVSPYPTFNPSSDVAALHK;GLGTDEDTLIEILASR;GVDEATIIDILTK;SEDFGVNEDLADSDAR;TPAQFDADELR	sp|P04083|ANXA1_HUMAN Annexin A1 OS=Homo sapiens OX=9606 GN=ANXA1 PE=1 SV=2	0.0178225	0.0121	5.8	0.931	-0.1	0.759	-0.5	0.585	-0.7	0.709	0.7	0.39	-1.4	0.0276	5.6	0.398	1.1	0.0317	4.5	14.6623	15.4695	14.4379	19.1051	15.4495	14.2988	13.3678	16.1583	17.124	23.2601	19.1064	19.6706	15.6941	17.174	15.5605	16.6767	13.1213	15.3424
P30740	Leukocyte elastase inhibitor	SERPINB1	LGVQDLFNSSK;TYNFLPEFLVSTQK	sp|P30740|ILEU_HUMAN Leukocyte elastase inhibitor OS=Homo sapiens OX=9606 GN=SERPINB1 PE=1 SV=1	0.00786502	0.637	0.6	6.97e-07	4.4	0.783	-0.4	0.656	-0.3	0.492	-0.5	0.359	0.2	0.71	0.6	0.0197	4.2	0.0366	-3.6	14.9448	15.4203	14.9068	14.8056	15.0189	14.8998	15.2823	14.3171	16.6984	17.3954	13.4633	16.2112	19.2466	19.3962	19.2322	16.4529	12.811	15.8626
P02751	Fibronectin;Anastellin;Ugl-Y1;Ugl-Y2;Ugl-Y3	FN1	CDPVDQCQDSETGTFYQIGDSWEK;DLQFVEVTDVK;DSMIWDCTCIGAGR;EESPLLIGQQSTVSDVPR;EYLGAICSCTCFGGQR;FLATTPNSLLVSWQPPR;FTQVTPTSLSAQWTPPNVQLTGYR;GDSPASSKPISINYR;GEWTCIAYSQLR;GEWTCKPIAEK;GFNCESKPEAEETCFDK;GFNCESKPEAEETCFDKYTGNTYR;GLKPGVVYEGQLISIQQYGHQEVTR;HTSVQTTSSGSGPFTDVR;HYQINQQWER;ITYGETGGNSPVQEFTVPGSK;IYLYTLNDNAR;LGVRPSQGGEAPR;LLCQCLGFGSGHFR;NLQPASEYTVSLVAIK;NTFAEVTGLSPGVTYYFK;QDGHLWCSTTSNYEQDQK;RPGGEPSPEG…	sp|P02751|FINC_HUMAN Fibronectin OS=Homo sapiens OX=9606 GN=FN1 PE=1 SV=5	0.000140607	0.942	-0.1	0.00531	-4.6	0.00412	2.2	0.164	-1.1	0.542	-0.4	0.473	-0.7	0.0401	-3.4	0.000325	-7.2	0.0376	3.8	22.5676	20.9048	20.4662	23.2683	21.3123	21.4842	22.2415	22.2564	22.8856	23.4178	20.0823	20.1444	17.0676	18.5266	16.7508	25.1805	24.5869	24.1411
P05109	Protein S100-A8;Protein S100-A8, N-terminally processed	S100A8	ALNSIIDVYHK	sp|P05109|S10A8_HUMAN Protein S100-A8 OS=Homo sapiens OX=9606 GN=S100A8 PE=1 SV=1	0.0119815	0.0473	5	0.303	1.4	0.441	-1	0.597	-0.8	0.213	-2	0.441	1.2	0.0322	5.2	0.696	0.4	0.0395	4.8	14.0312	17.5038	16.0323	15.6046	15.6862	12.6292	17.5048	14.8495	17.5208	23.5098	18.6182	20.3147	14.9471	17.2281	16.0058	16.7852	14.3333	15.8392
P07996	Thrombospondin-1	THBS1	CENTDPGYNCLPCPPR;CGACPPGYSGNGIQCTDVDECK;CTSYPDGSWK;DCVGDVTENQICNK;DDFDHDSVPDIDDICPENVDISETDFR;DGIGDACDDDDDNDKIPDDR;DHSGQVFSVVSNGK;DNCPNLPNSGQEDYDK;DNCQYVYNVDQR;DTDMDGVGDQCDNCPLEHNPDQLDSDSDR;EVPDACFNHNGEHR;FQDLVDAVR;FTGSQPFGQGVEHATANK;FVFGTTPEDILR;GDACDHDDDNDGIPDDKDNCR;GGVNDNFQGVLQNVR;GPDPSSPAFR;GTSQNDPNWVVR;IEDANLIPPVPDDK;IEDANLIPPVPDDKFQDLVDAVR;KDHSGQVFSVVSNGK;KVTEENKELANELR;LCNNPTPQFGGK;LCNSPSP…	sp|P07996|TSP1_HUMAN Thrombospondin-1 OS=Homo sapiens OX=9606 GN=THBS1 PE=1 SV=2	3.06e-05	0.0222	7.4	0.000886	-1.8	0.302	1	0.116	2.8	0.00131	7.1	0.0204	-4.3	0.00558	9.2	2.3e-06	4.3	0.0433	5	18.9439	15.0398	16.8349	21.3905	20.8361	21.3562	14.2027	12.5358	15.5356	27.7002	22.3233	22.9654	19.1804	19.5145	19.4206	15.1926	15.0871	15.0803
P62805	Histone H4	HIST1H4A	DNIQGITKPAIR;ISGLIYEETR;VFLENVIR	sp|P62805|H4_HUMAN Histone H4 OS=Homo sapiens OX=9606 GN=H4C1 PE=1 SV=2	0.00201535	0.0255	7.5	0.555	0.5	0.197	-1.6	0.114	-1.7	0.259	-1.1	0.188	-0.6	0.03	7.3	0.385	0.9	0.0494	6.3	14.9403	14.2034	14.1489	15.4198	15.1605	14.4961	14.698	17.5284	16.2548	26.0953	19.2352	20.3189	14.6581	14.9013	17.1185	15.3297	13.462	15.0364
P69891	Hemoglobin subunit gamma-1	HBG1	EFTPEVQASWQK;FFDSFGNLSSASAIMGNPK;GHFTEEDKATITSLWGK;GTFAQLSELHCDK;LLVVYPWTQR;MVTAVASALSSR;VNVEDAGGETLGR	sp|P69891|HBG1_HUMAN Hemoglobin subunit gamma-1 OS=Homo sapiens OX=9606 GN=HBG1 PE=1 SV=3	0.00466234	0.582	1.6	0.591	0.5	0.266	-1.6	0.0448	4.2	0.206	-1	0.0302	5.2	0.0429	7.4	0.464	1.1	0.0499	6.4	21.8086	17.4936	21.9441	15.3572	16.1707	13.987	16.4201	15.8231	16.2626	26.106	18.4552	21.4586	15.9635	16.3661	14.6295	16.3267	12.2495	15.1729
P32119	Peroxiredoxin-2	PRDX2	KEGGLGPLNIPLLADVTR;KEGGLGPLNIPLLADVTRR;KLGCEVLGVSVDSQFTHLAWINTPR;LGCEVLGVSVDSQFTHLAWINTPR;LSEDYGVLK;LVQAFQYTDEHGEVCPAGWKPGSDTIKPNVDDSK;QITVNDLPVGR;RLSEDYGVLK;RLSEDYGVLKTDEGIAYR	sp|P32119|PRDX2_HUMAN Peroxiredoxin-2 OS=Homo sapiens OX=9606 GN=PRDX2 PE=1 SV=5	5.35e-07	0.516	1.1	0.000487	5.1	0.2	-0.7	2.53e-06	7.8	0.094	-0.5	8.16e-07	8.3	0.0041	9.6	0.00118	5.3	0.0573	4.3	22.6522	22.4962	22.6717	14.5237	14.388	14.0234	14.5087	14.8457	15.1674	26.8541	22.1438	22.166	19.9844	19.7362	18.4757	14.5393	13.2248	14.5515
P02788	Lactotransferrin;Lactoferricin-H;Kaliocin-1;Lactoferroxin-A;Lactoferroxin-B;Lactoferroxin-C	LTF	ADAVTLDGGFIYEAGLAPYK;CLAENAGDVAFVK;CNQWSGLSEGSVTCSSASTTEDCIALVLK;CSTSPLLEACEFLR;DSPIQCIQAIAENR;DVTVLQNTDGNNNEAWAK;FDEYFSQSCAPGSDPR;FFSASCVPGADK;FFSASCVPGADKGQFPNLCR;GEADAMSLDGGYVYTAGK;IDSGLYLGSGYFTAIQNLR;KCNQWSGLSEGSVTCSSASTTEDCIALVLK;LADFALLCLDGK;LRPVAAEVYGTER;NGSDCPDKFCLFQSETK;NLLFNDNTECLAR;SCHLAMAPNHAVVSR;SNLCALCIGDEQGENK;SQQSSDPDPNCVDRPVEGYLAVAVVR;SVQWCAVSQPEATK;VVWCAVGEQELR;YLGPQYVAGITNLK	sp|P02788|TRFL_HUMAN Lactotransferrin OS=Homo sapiens OX=9606 GN=LTF PE=1 SV=6	0.00322213	0.427	-1.1	0.00461	-3.5	0.0314	-3	0.998	0	0.511	-0.7	0.283	0.7	0.179	1.9	0.0242	-1.3	0.0578	3.2	22.7953	21.6336	22.0842	22.2402	21.5157	20.5198	22.5177	23.5317	20.4575	22.4125	18.7944	22.1068	18.6118	17.4314	17.6793	19.1047	19.3938	19.1466
P02746	Complement C1q subcomponent subunit B	C1QB	LEQGENVFLQATDK;VPGLYYFTYHASSR	sp|P02746|C1QB_HUMAN Complement C1q subcomponent subunit B OS=Homo sapiens OX=9606 GN=C1QB PE=1 SV=3	0.00049758	0.451	-0.7	0.0126	-4.1	0.0112	-4.6	0.661	0.3	0.288	0.7	0.535	-0.5	0.0302	4.1	0.392	1.2	0.0619	2.9	21.2	19.6124	20.3773	21.714	19.9944	20.8562	19.956	20.7488	19.6942	21.1834	18.9851	18.7775	15.373	16.8003	18.1683	17.2161	13.8488	15.6424
P24158	Myeloblastin	PRTN3	GNPGSHFCGGTLIHPSFVLTAAHCLR;LVNVVLGAHNVR;TQEPTQQHFSVAQVFLNNYDAENK	sp|P24158|PRTN3_HUMAN Myeloblastin OS=Homo sapiens OX=9606 GN=PRTN3 PE=1 SV=3	0.0107074	0.0896	4.4	0.218	2.1	0.478	-0.5	0.734	0.2	0.151	-2.4	0.141	2.6	0.0643	5	0.79	0.2	0.0744	4.8	15.6264	17.1373	16.8511	16.5474	12.1997	13.2174	16.575	15.8915	16.5833	23.8862	17.3714	21.439	14.9836	17.1079	16.2245	15.38	15.2013	17.0129
P30043	Flavin reductase (NADPH)	BLVRB	CLTTDEYDGHSTYPSHQYQ;LPSEGPRPAHVVVGDVLQAADVDK;LQAVTDDHIR;TVAGQDAVIVLLGTR	sp|P30043|BLVRB_HUMAN Flavin reductase (NADPH) OS=Homo sapiens OX=9606 GN=BLVRB PE=1 SV=3	0.00247515	0.608	1	0.781	0.3	0.0669	-1.8	0.0087	3.3	0.55	-0.6	0.0051	4	0.0296	6.2	0.127	1.4	0.0767	4.7	19.7804	19.6078	19.828	15.1642	17.1667	14.9072	15.3523	16.1232	17.7111	24.4394	19.3378	18.5269	16.8805	16.676	14.5946	14.8461	14.3081	14.6918
Q99880;Q93079;Q99877;P62807;P58876;O60814;Q5QNW6;Q99879;P57053;Q96A08	Histone H2B type 1-L;Histone H2B type 1-H;Histone H2B type 1-N;Histone H2B type 1-C/E/F/G/I;Histone H2B type 1-D;Histone H2B type 1-K;Histone H2B type 2-F;Histone H2B type 1-M;Histone H2B type F-S;Histone H2B type 1-A	HIST1H2BL;HIST1H2BH;HIST1H2BN;HIST1H2BC;HIST1H2BD;HIST1H2BK;HIST2H2BF;HIST1H2BM;H2BFS;HIST1H2BA	KESYSVYVYK;VLKQVHPDTGISSK	sp|Q99880|H2B1L_HUMAN Histone H2B type 1-L OS=Homo sapiens OX=9606 GN=H2BC13 PE=1 SV=3;sp|Q93079|H2B1H_HUMAN Histone H2B type 1-H OS=Homo sapiens OX=9606 GN=H2BC9 PE=1 SV=3;sp|Q99877|H2B1N_HUMAN Histone H2B type 1-N OS=Homo sapiens OX=9606 GN=H2BC15 PE=1 S	0.00372274	0.0472	5.6	0.0212	2.2	0.41	-1	0.772	-0.3	0.196	-1.2	0.355	0.9	0.037	6.3	0.102	2	0.0822	4.3	15.0275	16.5411	14.0986	15.2939	14.0438	13.5862	15.7764	14.3925	16.3529	24.5204	18.6733	19.3254	15.8851	16.8327	16.8087	14.8487	12.8873	15.8811
Q14766	Latent-transforming growth factor beta-binding protein 1	LTBP1	ASGLGDHCEDINECLEDK;CVDIDECTQVQHLCSQGR;DADECLLFGQEICK;GFVPAGESSSEAGGENYK;TSTDLDVDVDQPK;VQEGYTCDCFDGYHLDTAK	sp|Q14766|LTBP1_HUMAN Latent-transforming growth factor beta-binding protein 1 OS=Homo sapiens OX=9606 GN=LTBP1 PE=1 SV=4	0.0132053	0.069	5.7	0.0672	1.4	0.882	0.1	0.426	-0.8	0.0903	-1.4	0.625	0.5	0.107	4.8	0.857	-0.2	0.0843	4.9	13.424	13.5476	16.1571	13.8897	14.7125	12.8832	14.552	15.5381	15.5633	24.1374	16.8244	19.3614	14.9061	15.3116	15.3736	14.9776	14.1716	16.9216
Q562R1	Beta-actin-like protein 2	ACTBL2	HQGVMVGMGQK;IKIIAPPERK;SYELPDGQVITIGNER;VAPDEHPILLTEAPLNPK	sp|Q562R1|ACTBL_HUMAN Beta-actin-like protein 2 OS=Homo sapiens OX=9606 GN=ACTBL2 PE=1 SV=2	0.0131931	0.74	-1.6	0.017	10.4	0.562	0.6	0.0795	6.2	0.442	2.3	0.353	3.9	0.349	4	0.000143	12.1	0.0921	-8.1	24.3521	23.6319	16.1871	14.2732	15.5033	22.7105	14.5849	15.7878	15.3257	19.2745	26.3685	13.7228	28.0362	27.7947	27.7546	15.6467	14.4364	17.3469
Q9NS40;Q12809;Q9H252	Potassium voltage-gated channel subfamily H member 7;Potassium voltage-gated channel subfamily H member 2;Potassium voltage-gated channel subfamily H member 6	KCNH7;KCNH2;KCNH6	SFSPSSQCPEFLDLEK;VTQVLSLGADVLPEYK	sp|Q9NS40|KCNH7_HUMAN Potassium voltage-gated channel subfamily H member 7 OS=Homo sapiens OX=9606 GN=KCNH7 PE=1 SV=2;sp|Q12809|KCNH2_HUMAN Potassium voltage-gated channel subfamily H member 2 OS=Homo sapiens OX=9606 GN=KCNH2 PE=1 SV=1;sp|Q9H252|KCNH6_HUMA	0.00126175	0.0286	-4.1	0.0386	-1.7	0.0602	-1	0.665	-0.2	0.927	-0.1	0.783	-0.2	0.0496	-3.3	0.192	-0.7	0.0946	-2.6	22.038	20.7321	20.706	21.0136	22.2449	20.7765	20.9209	21.7957	21.4718	19.3316	15.9477	15.8135	18.9867	20.0062	19.9329	20.8765	20.3761	19.8014
P31025	Lipocalin-1	LCN1	DHYIFYCEGELHGKPVR;GLSTESILIPR;NNLEALEDFEK	sp|P31025|LCN1_HUMAN Lipocalin-1 OS=Homo sapiens OX=9606 GN=LCN1 PE=1 SV=1	0.0158178	0.00689	2.8	0.187	-1.8	0.0612	-3	0.0304	-3.8	0.547	-1	0.0382	-2.8	0.0222	2	0.756	0.2	0.104	1.8	19.0841	19.0464	19.2187	23.7641	21.3279	20.735	23.3151	24.69	20.7446	21.5483	21.2049	22.9791	21.4271	19.6246	19.3793	20.0249	19.9286	19.8311
P08246	Neutrophil elastase	ELANE	LGNGVQCLAMGWGLLGR;QAGVCFGDSGSPLVCNGLIHGIASFVR;RSNVCTLVR;VVLGAHNLSR	sp|P08246|ELNE_HUMAN Neutrophil elastase OS=Homo sapiens OX=9606 GN=ELANE PE=1 SV=1	0.0093657	0.261	3	0.000382	2.1	0.016	-2.5	0.709	0.6	0.0241	-2.2	0.129	2.8	0.0269	6.2	0.000535	2.4	0.105	3.8	18.6814	14.0269	18.0781	14.3104	13.7816	14.2686	16.1532	15.3506	17.3847	23.4937	17.5369	18.8712	16.2376	16.0343	16.2965	13.9992	13.3004	13.9619
P02747	Complement C1q subcomponent subunit C	C1QC	FNAVLTNPQGDYDTSTGK;QTHQPPAPNSLIR;TNQVNSGGVLLR	sp|P02747|C1QC_HUMAN Complement C1q subcomponent subunit C OS=Homo sapiens OX=9606 GN=C1QC PE=1 SV=3	0.000657208	0.387	-0.9	0.0182	-2.7	0.0141	-4.4	0.288	0.8	0.522	0.6	0.778	0.2	0.0269	4.2	0.0686	2.3	0.108	1.9	21.3455	20.3605	20.7753	21.5481	19.4803	20.8448	19.1665	21.1373	19.8016	21.5719	19.6675	18.5261	18.4596	17.3594	18.0978	17.1749	15.6867	14.16
P52566	Rho GDP-dissociation inhibitor 2	ARHGDIB	ATFMVGSYGPRPEEYEFLTPVEEAPK;LTLVCESAPGPITMDLTGDLEALKK	sp|P52566|GDIR2_HUMAN Rho GDP-dissociation inhibitor 2 OS=Homo sapiens OX=9606 GN=ARHGDIB PE=1 SV=3	0.00450477	0.043	4.1	0.376	1.1	0.73	-0.3	0.28	1.1	0.13	1.2	0.922	-0.1	0.0171	5.6	0.103	2.6	0.108	3	14.0745	17.0063	15.5741	16.7955	15.1726	15.0048	14.9162	13.8978	14.487	21.8974	18.1039	19.0907	15.1351	18.2273	16.7718	13.8618	12.735	15.6912
P51884	Lumican	LUM	NIPTVNENLENYYLEVNQLEK;SLEDLQLTHNK;SLEYLDLSFNQIAR	sp|P51884|LUM_HUMAN Lumican OS=Homo sapiens OX=9606 GN=LUM PE=1 SV=2	0.000445788	0.0244	-1.9	0.00808	-3.6	0.0407	-1.6	0.817	0.1	0.548	0.5	0.623	-0.3	0.706	-0.2	0.0569	-1.5	0.13	1.3	19.5374	20.0607	18.9547	20.3595	20.245	18.8678	18.597	20.2967	19.2207	18.4508	17.3847	16.9742	15.6199	17.3554	15.8469	17.8268	18.093	17.4678
P01700	Ig lambda chain V-I region HA	IGLV1-47	SGTSASLAISGLR	sp|P01700|LV147_HUMAN Immunoglobulin lambda variable 1-47 OS=Homo sapiens OX=9606 GN=IGLV1-47 PE=1 SV=2	0.0312087	0.00223	-2.3	0.0191	-1.5	0.595	-0.6	0.328	0.9	0.531	0.6	0.495	0.3	0.312	-0.8	0.668	-0.3	0.131	-0.5	21.8639	21.6737	22.6133	21.6263	21.1838	22.3443	20.4653	20.3252	22.6609	20.041	19.7234	19.47	20.1559	20.6046	19.9362	21.3497	19.1947	21.1403
P35030	Trypsin-3	PRSS3	VLEGNEQFINAAK	sp|P35030|TRY3_HUMAN Trypsin-3 OS=Homo sapiens OX=9606 GN=PRSS3 PE=1 SV=2	0.000359017	0.000267	5.2	0.0416	3.7	0.0989	1.9	0.0317	-2.5	0.21	-2	0.731	-0.4	0.263	0.8	0.753	-0.2	0.148	1.1	15.5544	15.3023	14.7161	14.7939	14.1694	17.926	17.7694	18.8758	16.3705	20.0288	21.1117	20.0839	19.5401	20.0608	18.4427	20.6348	19.0428	19.0837
P02776	Platelet factor 4;Platelet factor 4, short form	PF4	AGPHCPTAQLIATLK;HITSLEVIK;ICLDLQAPLYK;KICLDLQAPLYK;KICLDLQAPLYKK	sp|P02776|PLF4_HUMAN Platelet factor 4 OS=Homo sapiens OX=9606 GN=PF4 PE=1 SV=2	0.00575604	0.427	1.9	0.0138	-2.2	0.724	-0.6	0.0379	4.2	0.0162	4.9	0.506	-0.6	0.0434	6.8	0.0621	3.3	0.159	3.5	22.6683	20.442	20.3395	22.2513	21.0999	21.9219	17.5956	18.4809	14.6271	26.8251	20.1978	22.04	20.3217	19.3232	18.9742	15.3698	18.6582	14.7638
Q27J81	Inverted formin-2	INF2	AEDEEELLR;LLPEKHEIENLR	sp|Q27J81|INF2_HUMAN Inverted formin-2 OS=Homo sapiens OX=9606 GN=INF2 PE=1 SV=2	0.00160222	0.0889	-4.5	0.262	-0.9	0.145	-3.4	0.0568	4.8	0.0631	4.7	0.885	0.1	0.157	3.6	0.000764	7.2	0.16	-3.5	23.0103	22.9385	22.1778	23.3655	22.7316	21.783	16.1644	21.4982	16.202	19.2797	14.327	20.9911	22.4281	22.0236	20.7854	14.9466	13.3994	15.371
P31949	Protein S100-A11;Protein S100-A11, N-terminally processed	S100A11	CIESLIAVFQK	sp|P31949|S10AB_HUMAN Protein S100-A11 OS=Homo sapiens OX=9606 GN=S100A11 PE=1 SV=2	0.0117332	0.0629	4.6	0.0374	1.8	0.0862	-1.5	0.0205	-2.1	0.0347	-2.4	0.591	0.3	0.097	3.9	0.11	0.8	0.164	3.1	14.4473	14.2754	14.5333	13.0841	14.3694	14.8637	15.4353	17.2976	16.9147	22.5576	16.9798	17.439	16.2032	15.3968	16.1537	15.5919	14.4841	15.1378
P33778;Q16778;P23527;Q8N257;P06899;Q6DRA6;Q6DN03	Histone H2B type 1-B;Histone H2B type 2-E;Histone H2B type 1-O;Histone H2B type 3-B;Histone H2B type 1-J;Putative histone H2B type 2-D;Putative histone H2B type 2-C	HIST1H2BB;HIST2H2BE;HIST1H2BO;HIST3H2BB;HIST1H2BJ;HIST2H2BD;HIST2H2BC	KESYSIYVYK;VLKQVHPDTGISSK	sp|P33778|H2B1B_HUMAN Histone H2B type 1-B OS=Homo sapiens OX=9606 GN=H2BC3 PE=1 SV=2;sp|Q16778|H2B2E_HUMAN Histone H2B type 2-E OS=Homo sapiens OX=9606 GN=H2BC21 PE=1 SV=3;sp|P23527|H2B1O_HUMAN Histone H2B type 1-O OS=Homo sapiens OX=9606 GN=H2BC17 PE=1 S	0.0140492	0.0622	5.2	0.191	1.1	0.0518	-1.5	0.15	-1.5	0.211	-0.7	0.432	-0.8	0.0537	5.2	0.0667	1.9	0.169	3.3	12.6343	15.0001	15.0696	14.264	15.1213	15.6727	16.0081	15.8573	15.2745	23.1747	17.6259	17.5307	17.2421	15.1919	16.0353	13.5137	13.9537	15.1792
Q15942	Zyxin	ZYX	CNTCGEPITDR;QNVAVNELCGR	sp|Q15942|ZYX_HUMAN Zyxin OS=Homo sapiens OX=9606 GN=ZYX PE=1 SV=1	5.18e-05	0.027	4.8	0.000676	8.4	0.565	-0.6	0.13	-1.3	0.0668	-2.5	0.209	1.2	0.059	4.1	0.00148	6.5	0.179	-2.4	14.9717	15.1878	14.4095	13.2132	12.6098	15.1521	17.0928	14.9034	16.5669	22.4339	18.5431	18.028	22.5901	22.3212	21.1911	14.1558	16.2406	16.3419
P01009	Alpha-1-antitrypsin;Short peptide from AAT	SERPINA1	DTEEEDFHVDQVTTVK;FLENEDRR;FNKPFVFLMIEQNTK;GKWERPFEVK;LGMFNIQHCK;LQHLENELTHDIITK;LSITGTYDLK;LYHSEAFTVNFGDTEEAKK;SVLGQLGITK;TDTSHHDQDHPTFNK;TLNQPDSQLQLTTGNGLFLSEGLK;VFSNGADLSGVTEEAPLK;VFSNGADLSGVTEEAPLKLSK	sp|P01009|A1AT_HUMAN Alpha-1-antitrypsin OS=Homo sapiens OX=9606 GN=SERPINA1 PE=1 SV=3	0.0125757	0.0494	-2.2	0.358	-0.5	0.0793	0.8	0.357	0.5	0.641	0.2	0.422	0.3	0.0248	-2.6	0.0761	-1.2	0.185	-1.4	25.3082	24.7153	24.1414	24.6321	24.3469	24.2277	23.8021	23.9356	24.9113	21.5797	23.9259	21.9479	23.6303	24.8215	23.2017	25.0381	25.1406	24.9546
Q8N661	Lysoplasmalogenase	TMEM86B	MDAGKAGQTLK	sp|Q8N661|TM86B_HUMAN Lysoplasmalogenase TMEM86B OS=Homo sapiens OX=9606 GN=TMEM86B PE=1 SV=2	0.0249299	0.172	4.3	0.0983	-1	0.05	0.6	0.136	-4.8	0.068	1.1	0.0875	-5.9	0.00693	-1.1	0.148	-0.5	0.195	-0.6	13.535	21.9043	15.0314	22.4197	23.434	22.2076	22.0089	21.3614	21.5216	21.4737	21.0962	20.7666	21.6688	22.1628	21.1578	22.294	22.1634	22.1159
P09871	Complement C1s subcomponent;Complement C1s subcomponent heavy chain;Complement C1s subcomponent light chain	C1S	CQPVDCGIPESIENGK;CQPVDCGIPESIENGKVEDPESTLFGSVIR;EDTPNSVWEPAK;QFGPYCGHGFPGPLNIETK;SNALDIIFQTDLTGQK;TNFDNDIALVR;VEDPESTLFGSVIR;VEKPTADAEAYVFTPNMICAGGEK;VGATSFYSTCQSNGK	sp|P09871|C1S_HUMAN Complement C1s subcomponent OS=Homo sapiens OX=9606 GN=C1S PE=1 SV=1	0.00152503	0.0522	-1.7	0.0114	-3	0.0607	-1.2	0.412	0.4	0.517	0.4	0.972	0	0.801	-0.2	0.0779	-1.5	0.211	1.3	21.6201	21.5995	21.5778	22.172	21.7167	20.9482	20.5902	21.13	21.9726	21.0399	19.7023	18.8693	17.8113	19.7248	18.2501	20.359	20.1544	19.6376
P14780	Matrix metalloproteinase-9;67 kDa matrix metalloproteinase-9;82 kDa matrix metalloproteinase-9	MMP9	LGLGADVAQVTGALR;QLSLPETGELDSATLK	sp|P14780|MMP9_HUMAN Matrix metalloproteinase-9 OS=Homo sapiens OX=9606 GN=MMP9 PE=1 SV=3	0.0181001	0.0817	3.8	0.0256	2.3	0.186	-1.1	0.245	-1.2	0.0489	-1.9	0.549	0.7	0.0762	3.7	0.0851	1.5	0.216	2.2	13.93	16.1804	13.5236	13.5101	13.1079	15.0301	15.853	15.15	16.2546	21.065	16.2222	17.7885	15.6146	16.7427	16.2673	15.1532	13.5556	15.391
P02765	Alpha-2-HS-glycoprotein;Alpha-2-HS-glycoprotein chain A;Alpha-2-HS-glycoprotein chain B	AHSG	AQLVPLPPSTYVEFTVSGTDCVAK;CNLLAEKQYGFCK;EHAVEGDCDFQLLK;EHAVEGDCDFQLLKLDGK;HTFMGVVSLGSPSGEVSHPR;HTLNQIDEVK;QLKEHAVEGDCDFQLLK;QLKEHAVEGDCDFQLLKLDGK;TVVQPSVGAAAGPVVPPCPGR	sp|P02765|FETUA_HUMAN Alpha-2-HS-glycoprotein OS=Homo sapiens OX=9606 GN=AHSG PE=1 SV=2	0.0163972	0.00919	-2.6	0.131	-0.8	0.325	-0.9	0.2	1.1	0.706	0.3	0.0349	0.8	0.435	-0.6	0.538	0.4	0.216	-1	25.4845	25.5644	25.9396	25.2143	24.9079	24.4903	23.9366	23.8327	25.962	24.149	22.549	22.5997	23.6341	24.8059	23.7104	23.0155	23.5908	24.4205
O00151	PDZ and LIM domain protein 1	PDLIM1	AALANLCIGDVITAIDGENTSNMTHLEAQNR;CGTGIVGVFVK;DFEQPLAISR;GHFFVEDQIYCEK;TTQQIDLQGPGPWGFR	sp|O00151|PDLI1_HUMAN PDZ and LIM domain protein 1 OS=Homo sapiens OX=9606 GN=PDLIM1 PE=1 SV=4	0.000206853	0.145	3.4	0.00304	4	0.292	-0.8	0.26	1.2	0.00166	3.1	0.0889	-1.9	0.0388	5.3	0.000559	7.9	0.222	-2.6	17.3547	14.8266	17.2913	18.8809	18.2561	18.1334	15.9337	14.7538	15.2443	23.1925	18.5543	17.8525	21.3533	23.3441	22.5934	13.9076	14.1196	15.6004
P04040	Catalase	CAT	AAQKADVLTTGAGNPVGDKLNVITVGPR;ADVLTTGAGNPVGDK;ADVLTTGAGNPVGDKLNVITVGPR;AFYVNVLNEEQR;FNTANDDNVTQVR;GAGAFGYFEVTHDITK;LSQEDPDYGIR;LVNANGEAVYCK;NAIHTFVQSGSHLAAR	sp|P04040|CATA_HUMAN Catalase OS=Homo sapiens OX=9606 GN=CAT PE=1 SV=3	8.14e-05	0.417	1.3	0.000799	4.3	0.0485	-2	0.00139	2.9	0.000782	-2.2	0.000133	5	0.0165	6.1	0.0075	4.1	0.23	2.1	20.0971	19.4836	20.5656	15.2223	15.0785	14.7076	16.8984	17.1363	17.522	24.0916	19.725	20.1813	19.7437	19.6935	18.3922	16.5641	14.5721	14.4412
P0DOX7	Immunoglobulin kappa light chain	IGK	ADYEKHKVYACEVTHQGLSSPVTK;DSTYSLSSTLTLSK;EAKVQWKVDNALQSGNSQESVTEQDSK;GTVAAPSVFIFPPSDEQLK;HKVYACEVTHQGLSSPVTK;SGTASVVCLLNNFYPR;VDNALQSGNSQESVTEQDSK;VDNALQSGNSQESVTEQDSKDSTYSLSSTLTLSK;VQWKVDNALQSGNSQESVTEQDSK;VYACEVTHQGLSSPVTK	sp|P0DOX7|IGK_HUMAN Immunoglobulin kappa light chain OS=Homo sapiens OX=9606 PE=1 SV=1	0.0217419	0.0184	-2.9	0.0493	-1.8	0.53	-0.8	0.889	-0.1	0.932	-0.1	0.932	0	0.104	-2.2	0.342	-1.1	0.241	-1.1	18.3444	18.4327	19.6324	18.5209	18.4925	19.5433	17.6106	19.2215	19.9356	16.9496	14.7843	16.007	16.0124	17.8426	17.3104	16.5973	18.2787	19.6062
Q08378	Golgin subfamily A member 3	GOLGA3	LSLPMQETQLCSTDSPLPLEK;QHMADLEGHLQSAQK	sp|Q08378|GOGA3_HUMAN Golgin subfamily A member 3 OS=Homo sapiens OX=9606 GN=GOLGA3 PE=1 SV=2	0.00483641	0.00166	-4	0.0295	-5.2	0.0758	-5.4	0.0531	1.3	0.511	0.7	0.498	0.6	0.297	2.7	0.759	0.9	0.261	1.9	24.9938	24.4562	24.5113	24.3691	25.2536	22.4532	22.5973	23.2932	24.1515	21.2221	21.1364	19.6839	16.2307	20.7219	19.479	19.395	13.6075	20.8715
O95810	Serum deprivation-response protein	SDPR	DNSQVNAVTVLTLLDK;SDGDPVQPAVLQVHQTS;YEGSYALTSEEAER	sp|O95810|CAVN2_HUMAN Caveolae-associated protein 2 OS=Homo sapiens OX=9606 GN=CAVIN2 PE=1 SV=3	0.0160141	0.656	1	0.123	0.5	0.692	-0.4	0.463	1.3	0.00873	4.1	0.107	-2.8	0.199	2.7	0.000511	5	0.27	-2.2	19.2533	15.2667	15.2196	19.3677	19.5562	19.1522	16.8399	13.9488	15.1072	20.7489	17.3438	14.7903	19.4444	20.2238	19.8962	15.6556	14.1751	14.8611
P00918	Carbonic anhydrase 2	CA2	EPISVSSEQVLK;ILNNGHAFNVEFDDSQDK;ILNNGHAFNVEFDDSQDKAVLK;QSPVDIDTHTAK;SADFTNFDPR;YDPSLKPLSVSYDQATSLR	sp|P00918|CAH2_HUMAN Carbonic anhydrase 2 OS=Homo sapiens OX=9606 GN=CA2 PE=1 SV=2	0.000273847	0.689	0.6	0.0306	4.7	0.421	-0.9	0.00248	5.4	0.771	-0.5	0.0171	5.9	0.0112	6.9	0.00253	5.1	0.272	1.7	22.4777	21.395	21.136	18.6692	14.4822	14.2512	16.5894	15.0011	17.295	24.9229	20.4371	21.4798	20.638	20.1966	20.7808	15.4219	16.6683	14.0937
P04003	C4b-binding protein alpha chain	C4BPA	CHPGYKPTTDEPTTVICQK;EDVYVVGTVLR;EEIIYECDKGYILVGQAK;FSAICQGDGTWSPR;GVGWSHPLPQCEIVK;LSCSYSHWSAPAPQCK;LSLEIEQLELQR;SHSTQTLTCNSDGEWVYNTFCIYK;SHSTQTLTCNSDGEWVYNTFCIYKR;SRPANHCVYFYGDEISFSCHETSR;TPSCGDICNFPPK;WTPYQGCEALCCPEPK;YRCHPGYKPTTDEPTTVICQK;YTCLPGYVR	sp|P04003|C4BPA_HUMAN C4b-binding protein alpha chain OS=Homo sapiens OX=9606 GN=C4BPA PE=1 SV=2	6.93e-05	0.0233	-3.1	0.00619	-4.4	0.00211	-3.7	0.153	0.8	0.267	0.8	0.989	0	0.209	1.4	0.915	0.1	0.273	1.3	24.1978	24.4094	23.1914	24.5139	24.4595	22.7947	22.691	23.629	23.0224	22.2965	20.5227	19.6033	19.4451	20.6421	18.5383	20.2245	19.4392	18.7066
P04196	Histidine-rich glycoprotein	HRG	ADLFYDVEALDLESPK;GGEGTGYFVDFSVR;HPLKPDNQPFPQSVSESCPGK;KGEVLPLPEANFPSFPLPHHK;RPSEIVIGQCK;RRDGYLFQLLR;YKEENDDFASFR;YKEENDDFASFRVDR	sp|P04196|HRG_HUMAN Histidine-rich glycoprotein OS=Homo sapiens OX=9606 GN=HRG PE=1 SV=1	0.000680654	0.0442	-2.4	0.00254	-3.5	0.0801	-1.2	0.235	0.8	0.363	0.7	0.975	0	0.617	-0.5	0.00107	-1.5	0.277	1.1	22.2813	22.028	21.8512	22.9407	21.9171	21.2514	21.1421	20.4687	22.2784	21.2645	18.9511	18.6037	18.8633	18.457	18.2782	20.1607	20.0106	20.0074
P27105	Erythrocyte band 7 integral membrane protein	STOM	VQNATLAVANITNADSATR;YLQTLTTIAAEK	sp|P27105|STOM_HUMAN Stomatin OS=Homo sapiens OX=9606 GN=STOM PE=1 SV=3	0.000158205	0.0138	5.3	0.00425	4.2	0.179	-1	0.137	-1.1	0.0991	-1.6	0.537	0.5	0.0152	5.2	0.00394	3.6	0.285	1.6	13.7545	15.0191	14.8161	14.6731	12.8748	14.6083	16.4134	15.5858	14.8844	22.1915	18.5793	18.6335	18.0119	19.0368	17.6839	15.4732	14.3686	13.9518
P03952	Plasma kallikrein;Plasma kallikrein heavy chain;Plasma kallikrein light chain	KLKB1	CQFFTYSLLPEDCK;GVNVCQETCTK;IAYGTQGSSGYSLR;LCNTGDNSVCTTK;LVGITSWGEGCAR;TSESGTPSSSTPQENTISGYSLLTCKR;VSEGNHDIALIK	sp|P03952|KLKB1_HUMAN Plasma kallikrein OS=Homo sapiens OX=9606 GN=KLKB1 PE=1 SV=2	0.000110899	0.00658	-2.7	0.00832	-3.5	0.0197	-1.3	0.164	0.8	0.233	0.8	0.974	0	0.235	-0.6	0.0678	-1.4	0.288	0.8	21.8229	22.6731	21.4458	22.5661	22.4424	20.9984	20.7208	21.0599	21.7502	19.5334	19.7669	18.5518	17.8603	19.5248	18.1344	20.2092	19.6962	19.6725
P05160	Coagulation factor XIII B chain	F13B	DEEVVQCLSDGWSSQPTCR;LSFFCLAGYTTESGR;QEEQTTCTTEGWSPEPR;QGYDLSPLTPLSELSVQCNR;VQYECATGYYTAGGK	sp|P05160|F13B_HUMAN Coagulation factor XIII B chain OS=Homo sapiens OX=9606 GN=F13B PE=1 SV=3	0.0484513	0.536	-0.5	0.832	0.2	0.00659	2.6	0.188	0.8	0.165	1.2	0.529	-0.5	0.0367	-2.4	0.21	-1.2	0.291	-1.2	17.0912	17.0849	17.9758	18.6246	18.338	16.6194	15.9325	16.6332	17.2716	17.7545	17.3587	15.5179	17.4527	19.4756	17.2934	19.3612	19.7095	18.6115
P02775	Platelet basic protein;Connective tissue-activating peptide III;TC-2;Connective tissue-activating peptide III(1-81);Beta-thromboglobulin;Neutrophil-activating peptide 2(74);Neutrophil-activating peptide 2(73);Neutrophil-activating peptide 2;TC-1;Neutrophil-activating peptide 2(1-66);Neutrophil-activating peptide 2(1-63)	PPBP	GKEESLDSDLYAELR;GTHCNQVEVIATLK;GTHCNQVEVIATLKDGR;ICLDPDAPR;KICLDPDAPR;NIQSLEVIGK	sp|P02775|CXCL7_HUMAN Platelet basic protein OS=Homo sapiens OX=9606 GN=PPBP PE=1 SV=3	0.000119357	0.263	1.9	0.338	-0.6	0.42	-1.1	0.0163	4.4	0.00453	5.3	0.298	-0.9	0.00885	7.4	0.00407	5.8	0.299	1.7	23.9157	21.8114	21.9692	23.8396	23.548	22.92	19.6395	18.1836	16.5923	27.1521	23.1092	23.2442	22.1844	23.8213	22.4132	17.8653	17.895	15.404
Q9Y2I7	1-phosphatidylinositol 3-phosphate 5-kinase	PIKFYVE	GADSAYYQVGQTGK;IVDVRPTLVLVEK	sp|Q9Y2I7|FYV1_HUMAN 1-phosphatidylinositol 3-phosphate 5-kinase OS=Homo sapiens OX=9606 GN=PIKFYVE PE=1 SV=3	0.00476653	0.961	-0.2	0.0497	-5.5	0.000197	-9.8	0.56	-0.7	0.696	0.2	0.459	-0.9	0.0508	8.9	0.097	4.5	0.299	4.4	21.7065	25.0512	21.8343	23.9223	24.1711	23.2663	23.0364	23.4774	24.2762	28.9672	18.8792	20.2275	15.8239	22.1545	16.7849	15.0724	12.9565	13.2854
Q12805	EGF-containing fibulin-like extracellular matrix protein 1	EFEMP1	CVNHYGGYLCLPK;DIDECDIVPDACK;GSFACQCPPGYQK;LNCEDIDECR;NPCQDPYILTPENR;TCQDINECETTNECR	sp|Q12805|FBLN3_HUMAN EGF-containing fibulin-like extracellular matrix protein 1 OS=Homo sapiens OX=9606 GN=EFEMP1 PE=1 SV=2	0.00842561	0.0396	2.9	0.0576	2.5	0.0529	3.6	0.944	0.1	0.552	-0.8	0.347	0.9	0.566	-0.6	0.162	-1.9	0.303	1.3	15.5992	15.2974	17.3851	15.298	14.366	16.0317	13.8473	16.9098	17.2435	18.8986	20.1873	17.7855	17.0207	19.3041	16.786	19.832	20.7983	18.1788
P29350	Tyrosine-protein phosphatase non-receptor type 6	PTPN6	AGFWEEFESLQK;AYGPYSVTNCGEHDTTEYK;DLSGLDAETLLK;TLQVSPLDNGDLIR	sp|P29350|PTN6_HUMAN Tyrosine-protein phosphatase non-receptor type 6 OS=Homo sapiens OX=9606 GN=PTPN6 PE=1 SV=1	0.0188624	0.223	2.7	0.00756	4.4	0.572	-0.5	0.294	-1	0.689	-0.5	0.646	-0.5	0.299	2.3	0.000486	4.5	0.308	-2.2	14.6155	14.8769	13.5373	15.6232	15.7873	13.0657	14.1403	16.5107	15.267	20.8103	15.4799	14.9893	19.0078	19.4717	19.3408	14.7067	15.5699	14.1749
P34931	Heat shock 70 kDa protein 1-like	HSPA1L	IINEPTAAAIAYGLDK;NQVAMNPQNTVFDAK;TTPSYVAFTDTER	sp|P34931|HS71L_HUMAN Heat shock 70 kDa protein 1-like OS=Homo sapiens OX=9606 GN=HSPA1L PE=1 SV=2	0.000535003	0.0535	3.7	0.00542	5.3	0.106	-1.5	0.329	-0.9	0.445	-0.9	0.984	0	0.0309	4.4	0.000484	5.9	0.31	-1.5	14.036	15.8455	15.3664	16.6489	13.5383	14.9916	14.9047	16.0792	16.9179	21.3249	17.7206	17.3767	20.6276	19.6395	20.7175	13.6524	14.4266	15.2123
P07360	Complement component C8 gamma chain	C8G	RPASPISTIQPK;SLPVSDSVLSGFEQR;VQEAHLTEDQIFYFPK;YGFCEAADQFHVLDEVR	sp|P07360|CO8G_HUMAN Complement component C8 gamma chain OS=Homo sapiens OX=9606 GN=C8G PE=1 SV=3	0.000293567	0.0199	-2.3	0.000851	-2.9	0.106	-1.2	0.188	0.8	0.304	0.7	0.589	0.2	0.666	-0.3	0.0284	-1.1	0.312	0.8	21.2158	21.3538	21.0799	21.3733	21.2466	20.5681	19.8619	19.8533	21.4244	20.0868	18.5116	18.0467	17.9299	18.5486	17.9054	19.1174	18.8209	19.6282
P10643	Complement component C7	C7	ACGACPLWGK;GQSISVTSIRPCAAETQ;LIDQYGTHYLQSGSLGGEYR;LLEPHCFPLSLVPTEFCPSPPALK;LSGNVLSYTFQVK;NVVYTCNEGYSLIGNPVAR;RPSCDIDKPPPNIELTGNGYNELTGQFR;SCVGETTESTQCEDEELEHLR;YSAWAESVTNLPQVIK	sp|P10643|CO7_HUMAN Complement component C7 OS=Homo sapiens OX=9606 GN=C7 PE=1 SV=2	7.91e-06	0.00221	-3.1	0.00208	-3.8	0.0891	-0.9	0.292	0.6	0.295	0.7	0.898	-0.1	0.0123	-1.6	0.00533	-2.2	0.326	0.6	23.0226	22.0708	22.3176	22.9021	22.9187	21.7827	21.453	21.4785	22.6783	20.0253	19.0802	18.9153	18.1994	19.473	18.6426	21.062	21.0318	20.689
P27824	Calnexin	CANX	CESAPGCGVWQRPVIDNPNYK;IPDPEAVKPDDWDEDAPAK;IVDDWANDGWGLK	sp|P27824|CALX_HUMAN Calnexin OS=Homo sapiens OX=9606 GN=CANX PE=1 SV=2	0.0137945	0.0305	4.4	0.0845	2.2	0.146	-1.7	0.0334	-2.7	0.0626	-2.2	0.459	-0.5	0.0744	3.3	0.182	1.6	0.334	1.7	13.84	15.1675	15.0707	15.5405	15.7542	14.309	16.5548	18.9226	16.8294	21.3884	17.0258	18.8113	15.7927	18.6887	17.7185	15.2537	15.2354	16.8459
P02652	Apolipoprotein A-II;Proapolipoprotein A-II;Truncated apolipoprotein A-II	APOA2	EPCVESLVSQYFQTVTDYGK;SKEQLTPLIK;SKEQLTPLIKK;SPELQAEAK;VKSPELQAEAK	sp|P02652|APOA2_HUMAN Apolipoprotein A-II OS=Homo sapiens OX=9606 GN=APOA2 PE=1 SV=1	0.00407937	0.0302	-2.6	0.0175	-1.8	0.48	0.3	0.212	1	0.111	1	0.994	0	0.03	-1.9	0.0395	-1.2	0.342	-0.7	25.1128	25.3658	26.8215	25.6426	26.2847	25.3596	24.284	24.5139	25.5605	24.1068	23.332	22.1319	23.7994	24.6493	23.35	24.9759	25.1296	25.1806
P35813	Protein phosphatase 1A	PPM1A	GPTEQLVSPEPEVHDIER;VCNEVVDTCLYK	sp|P35813|PPM1A_HUMAN Protein phosphatase 1A OS=Homo sapiens OX=9606 GN=PPM1A PE=1 SV=1	0.0355268	0.367	2.1	0.00167	4.7	0.133	-1.5	0.0844	-1.7	0.0663	-2	0.672	0.3	0.414	1.9	0.00259	4.2	0.345	-2.2	14.9076	15.427	14.0881	14.7345	13.6321	15.2209	15.9411	15.8034	17.7635	21.0146	14.3211	15.4962	19.1001	19.934	18.5447	15.7795	14.1431	15.1258
P01011	Alpha-1-antichymotrypsin;Alpha-1-antichymotrypsin His-Pro-less	SERPINA3	AVLDVFEEGTEASAATAVK;DEELSCTVVELK;ITLLSALVETR;LYGSEAFATDFQDSAAAK;LYGSEAFATDFQDSAAAKK;NLAVSQVVHK;RLYGSEAFATDFQDSAAAKK;WRDSLEFR	sp|P01011|AACT_HUMAN Alpha-1-antichymotrypsin OS=Homo sapiens OX=9606 GN=SERPINA3 PE=1 SV=2	0.00946188	0.0396	-4.4	0.0581	-2.5	0.965	0	0.115	1.1	0.247	0.9	0.834	0.2	0.0848	-3.3	0.133	-1.6	0.345	-1.7	24.2686	23.9087	22.8169	24.1105	24.079	22.3079	21.9739	22.8838	22.9147	17.1038	21.8807	18.7682	20.3557	22.4679	20.0415	22.652	23.2043	21.8459
P35858	Insulin-like growth factor-binding protein complex acid labile subunit	IGFALS	LAELPADALGPLQR;LEALPNSLLAPLGR;LWLEGNPWDCGCPLK;NLIAAVAPGAFLGLK;SFEGLGQLEVLTLDHNQLQEVK;SLALGTFAHTPALASLGLSNNR	sp|P35858|ALS_HUMAN Insulin-like growth factor-binding protein complex acid labile subunit OS=Homo sapiens OX=9606 GN=IGFALS PE=1 SV=1	0.000799516	0.0136	-3.4	0.0499	-2	0.00375	-2.1	0.114	0.8	0.685	0.3	0.505	0.5	0.535	-0.5	0.398	0.4	0.346	-0.9	21.068	21.1857	20.3475	21.1299	20.8538	19.126	19.512	20.1555	20.5336	18.8318	16.1903	17.389	18.693	18.7527	17.6621	18.1831	17.6689	18.1475
P04275	von Willebrand factor;von Willebrand antigen 2	VWF	AFVLSSVDELEQQR;CLPSACEVVTGSPR;EGGPSQIGDALGFAVR;EQDLEVILHNGACSPGAR;FSEEACAVLTSPTFEACHR;HIVTFDGQNFK;ILAGPAGDSNVVK;ILTSDVFQDCNK;LPGDIQVVPIGVGPNANVQELER;LSEAEFEVLK;LTGSCSYVLFQNK;RDETLQDGCDTHFCK;TATLCPQSCEER;VKEEVFIQQR;YAGSQVASTSEVLK;YTLFQIFSK	sp|P04275|VWF_HUMAN von Willebrand factor OS=Homo sapiens OX=9606 GN=VWF PE=1 SV=4	0.00100395	0.0693	4.3	0.028	3.2	0.000142	5.3	0.788	0.3	0.819	-0.2	0.725	0.5	0.65	-0.7	0.0117	-2.3	0.363	1.5	17.5239	15.1402	14.4783	15.5049	13.6063	16.5935	15.4122	15.555	15.3773	22.8756	18.6355	18.3877	17.9188	19.1368	18.2253	21.3497	20.0845	20.6692
P62491;Q15907	Ras-related protein Rab-11A;Ras-related protein Rab-11B	RAB11A;RAB11B	AQIWDTAGQER;GAVGALLVYDIAK;HLTYENVER;VVLIGDSGVGK	sp|P62491|RB11A_HUMAN Ras-related protein Rab-11A OS=Homo sapiens OX=9606 GN=RAB11A PE=1 SV=3;sp|Q15907|RB11B_HUMAN Ras-related protein Rab-11B OS=Homo sapiens OX=9606 GN=RAB11B PE=1 SV=4	0.000540448	0.0935	3.7	0.00438	4.2	0.955	0.1	0.168	1.2	0.00526	2.4	0.141	-1.2	0.0574	4.8	0.00428	6.6	0.365	-1.8	16.9271	15.651	14.8445	16.5099	17.4917	17.1083	14.694	14.0698	15.1907	22.6907	17.7496	18.1445	20.5856	22.6342	20.6389	16.153	13.0525	14.9216
P31150	Rab GDP dissociation inhibitor alpha	GDI1	EVEPALELLEPIDQK;NPYYGGESSSITPLEELYK;NPYYGGESSSITPLEELYKR;QLICDPSYIPDR;SPYLYPLYGLGELPQGFAR;TDDYLDQPCLETVNR	sp|P31150|GDIA_HUMAN Rab GDP dissociation inhibitor alpha OS=Homo sapiens OX=9606 GN=GDI1 PE=1 SV=2	0.00450415	0.0817	4.2	0.00477	4.8	0.304	-1	0.152	-2	0.246	-1	0.494	-0.9	0.124	3.2	0.00668	4.8	0.384	-1.5	12.2915	15.9154	13.9977	14.3225	16.3273	14.3486	15.3299	16.2135	16.5297	21.218	16.4634	17.1377	19.2726	20.8703	19.2967	15.0787	16.3271	13.6959
Q9UBW5	Bridging integrator 2	BIN2	ELLEEEEIEK;FEQSASNFYQQQAEGHK;IGCYVTIFQNISNLR;VSETLQEIYSSEWDGHEELK	sp|Q9UBW5|BIN2_HUMAN Bridging integrator 2 OS=Homo sapiens OX=9606 GN=BIN2 PE=1 SV=3	0.00424689	0.0151	5.9	0.149	3.5	0.00142	4.3	0.768	-0.1	0.688	0.9	0.652	-1	0.375	1.5	0.849	0.1	0.385	1.4	14.9142	15.8447	15.7062	20.1653	15.7551	13.4488	15.9131	15.2198	15.6668	24.1504	20.3825	19.5703	19.7698	19.837	20.3391	19.8496	20.7594	19.0096
O14791	Apolipoprotein L1	APOL1	VTEPISAESGEQVER	sp|O14791|APOL1_HUMAN Apolipoprotein L1 OS=Homo sapiens OX=9606 GN=APOL1 PE=1 SV=5	0.00263294	0.0221	-3	0.0229	-4	0.165	-1.1	0.186	1.1	0.36	0.7	0.37	0.3	0.356	-0.9	0.117	-2.2	0.39	1.3	22.1056	22.3801	22.7078	22.3418	22.3502	21.4944	21.1118	20.3572	22.5453	20.5986	19.6571	17.811	19.0868	19.176	15.8915	20.4702	20.2145	19.9809
P37802	Transgelin-2	TAGLN2	ANRGPAYGLSR;DDGLFSGDPNWFPK;DDGLFSGDPNWFPKK;IQASTMAFKQMEQISQFLQAAER;NFSDNQLQEGK;QMEQISQFLQAAER;TLMNLGGLAVAR	sp|P37802|TAGL2_HUMAN Transgelin-2 OS=Homo sapiens OX=9606 GN=TAGLN2 PE=1 SV=3	0.00650021	0.537	1.1	0.00805	2.2	0.296	-2.2	0.251	2.1	0.167	2.4	0.711	-0.3	0.0466	5.3	0.00485	6.7	0.392	-1.4	19.5646	21.1083	18.6078	19.5097	20.8997	19.8736	15.0321	18.5219	19.5232	23.6984	18.9265	19.9428	22.0146	22.5174	22.2309	15.1878	13.6724	17.7259
P12931;P07947	Proto-oncogene tyrosine-protein kinase Src;Tyrosine-protein kinase Yes	SRC;YES1	AANILVGENLVCK;GAYCLSVSDFDNAK;LIEDNEYTAR;TQFNSLQQLVAYYSK	sp|P12931|SRC_HUMAN Proto-oncogene tyrosine-protein kinase Src OS=Homo sapiens OX=9606 GN=SRC PE=1 SV=3;sp|P07947|YES_HUMAN Tyrosine-protein kinase Yes OS=Homo sapiens OX=9606 GN=YES1 PE=1 SV=3	0.00534691	0.0315	4.3	0.0392	4.7	0.674	-0.5	0.435	-0.9	0.949	-0.1	0.661	-0.8	0.0475	3.9	0.00102	5.1	0.394	-1.2	15.5828	14.4762	14.3944	18.6226	14.5027	13.5917	13.8964	16.1371	17.0508	21.5522	17.4843	18.1944	20.0845	20.7383	20.0576	14.6876	14.6177	16.3036
P02748	Complement component C9;Complement component C9a;Complement component C9b	C9	AEQCCEETASSISLHGK;AIEDYINEFSVR;CLCACPFKFEGIACEISK;DRDGNTLTYYR;FEGIACEISK;LSPIYNLVPVK;QCVPTEPCEDAEDDCGNDFQCSTGR;RPWNVASLIYETK;SIEVFGQFNGKR	sp|P02748|CO9_HUMAN Complement component C9 OS=Homo sapiens OX=9606 GN=C9 PE=1 SV=2	0.0145173	0.0924	-2.6	0.0235	-3.6	0.147	-1.2	0.405	0.8	0.517	0.7	0.914	0.1	0.607	-0.6	0.0901	-1.7	0.401	1.1	22.476	20.1646	21.7323	22.931	20.5523	20.5264	20.8135	19.6869	21.4773	20.7871	17.7918	17.9298	17.1772	17.1052	18.9799	20.1889	18.665	19.4472
P23528	Cofilin-1	CFL1	AVLFCLSEDKK;EILVGDVGQTVDDPYATFVK;HELQANCYEEVK;KAVLFCLSEDKK;KEDLVFIFWAPESAPLK;LGGSAVISLEGKPL;LTGIKHELQANCYEEVK;YALYDATYETK	sp|P23528|COF1_HUMAN Cofilin-1 OS=Homo sapiens OX=9606 GN=CFL1 PE=1 SV=3	5.88e-06	0.0734	3.4	0.00102	4.7	0.0579	-1.9	0.0566	2.5	0.0201	2.4	0.877	0.1	0.00339	7.8	0.00015	8.9	0.41	-1.2	20.3357	17.7795	19.6716	19.7221	18.9048	18.7533	17.2422	15.6115	17.3558	24.9607	21.5939	21.335	22.9457	24.5012	23.8973	15.5118	13.9903	15.0185
P06681	Complement C2;Complement C2b fragment;Complement C2a fragment	C2	CPAPVSFENGIYTPR;CSSNLVLTGSSER;EVVTDQFLCSGTQEDESPCKGESGGAVFLER;HAFILQDTK;NQGILEFYGDDIALLK	sp|P06681|CO2_HUMAN Complement C2 OS=Homo sapiens OX=9606 GN=C2 PE=1 SV=2	0.0123861	0.04	-2.8	0.0578	-5.1	0.0159	-1.7	0.807	0.2	0.309	0.9	0.586	-0.6	0.232	-0.8	0.243	-2.5	0.414	1.7	23.9732	22.8999	21.1855	23.9749	24.1417	21.8778	22.2399	22.6129	22.5626	20.747	19.7571	19.2878	20.1241	19.9616	14.7093	21.3825	20.9182	19.9934
P00738	Haptoglobin;Haptoglobin alpha chain;Haptoglobin beta chain	HP	AVGDKLPECEADDGCPKPPEIAHGYVEHSVR;AVGDKLPECEAVCGKPK;DIAPTLTLYVGK;DIAPTLTLYVGKK;HYEGSTVPEK;ILGGHLDAK;ILGGHLDAKGSFPWQAK;LPECEADDGCPKPPEIAHGYVEHSVR;LPECEAVCGKPK;LRTEGDGVYTLNDK;LRTEGDGVYTLNDKK;LRTEGDGVYTLNNEK;LRTEGDGVYTLNNEKQWINK;NANFKFTDHLK;SCAVAEYGVYVK;SPVGVQPILNEHTFCAGMSK;TEGDGVYTLNDK;TEGDGVYTLNDKK;TEGDGVYTLNDKKQWINK;TEGDGVYTLNNEK;TEGDGVYTLNNEKQWINK;VGYVSGWGR;VMPICLPSKDYAEVGR;VTSIQDWVQK;VVLHPNYSQVDI…	sp|P00738|HPT_HUMAN Haptoglobin OS=Homo sapiens OX=9606 GN=HP PE=1 SV=1	0.0307823	0.0875	-2.4	0.0882	-2.5	0.315	-0.7	0.345	-0.5	0.393	0.7	0.232	-1.2	0.131	-2.2	0.366	-1	0.416	-1.1	26.7727	26.7082	25.434	28.7335	27.7595	26.1248	27.0374	26.8258	26.5288	25.4287	24.2081	22.1215	25.713	25.9981	23.461	26.9862	26.3269	24.933
P20340;Q9NRW1;Q14964	Ras-related protein Rab-6A;Ras-related protein Rab-6B;Ras-related protein Rab-39A	RAB6A;RAB6B;RAB39A	LQLWDTAGQER	sp|P20340|RAB6A_HUMAN Ras-related protein Rab-6A OS=Homo sapiens OX=9606 GN=RAB6A PE=1 SV=3;sp|Q9NRW1|RAB6B_HUMAN Ras-related protein Rab-6B OS=Homo sapiens OX=9606 GN=RAB6B PE=1 SV=1;sp|Q14964|RB39A_HUMAN Ras-related protein Rab-39A OS=Homo sapiens OX=960	0.00010762	0.0298	5.4	4.6e-05	6.3	0.507	-0.7	0.54	-0.9	0.386	-0.8	0.933	-0.1	0.019	5.2	0.000543	6.3	0.42	-1.1	13.2099	13.958	16.7378	15.2515	14.1238	14.8311	14.8228	14.7482	16.9222	22.3693	18.4194	19.1677	20.9533	21.1007	21.1696	14.0649	14.3307	16.0361
Q92928;P62820;Q9H0U4	Putative Ras-related protein Rab-1C;Ras-related protein Rab-1A;Ras-related protein Rab-1B	RAB1C;RAB1A;RAB1B	EFADSLGIPFLETSAK;LLLIGDSGVGK;QMGPGAASGGERPNLK	sp|Q92928|RAB1C_HUMAN Putative Ras-related protein Rab-1C OS=Homo sapiens OX=9606 GN=RAB1C PE=5 SV=2;sp|P62820|RAB1A_HUMAN Ras-related protein Rab-1A OS=Homo sapiens OX=9606 GN=RAB1A PE=1 SV=3;sp|Q9H0U4|RAB1B_HUMAN Ras-related protein Rab-1B OS=Homo sapien	0.00602281	0.696	0.6	0.00244	7.4	0.901	-0.3	0.0217	3.7	0.262	-1.7	0.00481	5.4	0.158	4.6	0.0598	6.1	0.428	-1.4	19.3145	20.5346	19.8497	16.2857	13.6572	13.6153	15.0658	15.4756	18.0859	23.4682	18.904	19.2339	20.8444	23.0747	21.9328	14.3155	13.0462	20.3031
P14770	Platelet glycoprotein IX	GP9	TPEALLQVR	sp|P14770|GPIX_HUMAN Platelet glycoprotein IX OS=Homo sapiens OX=9606 GN=GP9 PE=1 SV=3	0.0109787	0.192	3.9	0.000858	6.5	0.69	-0.6	0.775	-0.4	0.566	-0.8	0.539	0.5	0.19	4.1	0.00286	6.3	0.439	-2.1	14.6229	15.3236	14.6372	15.3863	13.1131	14.6571	13.0666	17.0591	15.5462	23.0293	14.5332	18.6002	21.2064	20.9855	20.3271	15.2025	12.773	15.7839
P04439;P01893;P10321	HLA class I histocompatibility antigen, A-3 alpha chain;Putative HLA class I histocompatibility antigen, alpha chain H;HLA class I histocompatibility antigen, Cw-7 alpha chain	HLA-A;HLA-H;HLA-C	DGEDQTQDTELVETRPAGDGTFQK;FIAVGYVDDTQFVR;WAAVVVPSGEEQR;YLENGKETLQR	sp|P04439|HLAA_HUMAN HLA class I histocompatibility antigen, A alpha chain OS=Homo sapiens OX=9606 GN=HLA-A PE=1 SV=2;sp|P01893|HLAH_HUMAN Putative HLA class I histocompatibility antigen, alpha chain H OS=Homo sapiens OX=9606 GN=HLA-H PE=5 SV=3;sp|P10321|H	0.00157833	0.0184	6.7	0.000802	3.6	0.556	-0.8	0.149	-2.1	0.714	-0.4	0.04	-1.7	0.0421	5.4	0.00981	4	0.459	1.4	14.6749	13.62	12.8051	15.314	15.1591	15.7392	14.039	15.7209	17.7243	23.6372	18.4162	19.0298	18.2861	19.4191	19.2434	16.492	13.8278	14.6145
P09104	Gamma-enolase	ENO2	AAVPSGASTGIYEALELR;AVDHINSTIAPALISSGLSVVEQEK;VNQIGSVTEAIQACK	sp|P09104|ENOG_HUMAN Gamma-enolase OS=Homo sapiens OX=9606 GN=ENO2 PE=1 SV=3	0.0138832	0.165	2.5	0.00347	4.5	0.309	-1.3	0.402	-1	0.115	-1.9	0.394	0.9	0.137	2.8	0.015	3.9	0.459	-1.1	13.5141	15.1009	16.1165	13.4113	15.1235	13.5083	15.6749	14.7314	17.3584	19.9776	16.0804	16.2207	18.6672	19.2986	17.6608	15.7889	12.9729	15.021
Q04917	14-3-3 protein eta	YWHAH	AVTELNEPLSNEDR;ELETVCNDVLSLLDK;NCNDFQYESK;NSVVEASEAAYK	sp|Q04917|1433F_HUMAN 14-3-3 protein eta OS=Homo sapiens OX=9606 GN=YWHAH PE=1 SV=4	0.0003362	0.0485	5.3	6.2e-05	5.7	0.0512	-1.9	0.1	-2.1	0.0388	-1.2	0.398	-0.9	0.0445	5	0.000554	6.4	0.46	-1.3	14.6002	16.5768	13.2725	16.0842	15.2346	15.9538	17.0338	16.409	17.414	23.3814	18.1807	18.8459	21.7445	21.5846	21.1076	14.511	14.4728	16.3102
P18206	Vinculin	VCL	AIPDLTAPVAAVQAAVSNLVR;ALASQLQDSLK;AQQVSQGLDVLTAK;AVAGNISDPGLQK;DPSASPGDAGEQAIR;ETVQTTEDQILK;ETVQTTEDQILKR;IPTISTQLK;KIDAAQNWLADPNGGPEGEEQIR;LLAVAATAPPDAPNR;MSAEINEIIR;QVATALQNLQTK;SLLDASEEAIKK;TNISDEESEQATEMLVHNAQNLMQSVK;TNLLQVCER;VDQLTAQLADLAAR;VGKETVQTTEDQILKR;VLQLTSWDEDAWASK;WIDNPTVDDR	sp|P18206|VINC_HUMAN Vinculin OS=Homo sapiens OX=9606 GN=VCL PE=1 SV=4	2.46e-05	0.0195	7	0.00108	9.2	0.00107	4.4	0.575	-0.5	0.322	-1.2	0.579	0.7	0.301	2	0.00205	3.5	0.462	-1.4	14.9806	16.2466	13.8553	15.442	15.1221	12.3432	15.4023	14.7632	16.4772	25.4724	20.2367	20.3894	22.9625	23.0702	24.4063	20.1715	20.1111	19.6729
P29401	Transketolase	TKT	ILATPPQEDAPSVDIANIR;SVPTSTVFYPSDGVATEK;TSRPENAIIYNNNEDFQVGQAK	sp|P29401|TKT_HUMAN Transketolase OS=Homo sapiens OX=9606 GN=TKT PE=1 SV=3	0.00165057	0.108	4.3	0.00326	5.1	0.252	-1.2	0.538	1.2	0.373	-1	0.245	2.1	0.011	6.7	0.00218	5.4	0.471	1.3	18.4106	13.5971	17.6052	14.0252	13.9068	15.327	13.6928	16.3488	16.1123	23.4878	18.5453	20.4067	19.7713	20.5905	18.2798	14.855	13.6119	13.9697
Q01518	Adenylyl cyclase-associated protein 1	CAP1	ALLVTASQCQQPAENK;ALLVTASQCQQPAENKLSDLLAPISEQIK;CVNTTLQIK;EFHTTGLAWSK;KEPAVLELEGK;LSDLLAPISEQIK;NSLDCEIVSAK;TDGCHAYLSK;VENQENVSNLVIEDTELK;WRVENQENVSNLVIEDTELK	sp|Q01518|CAP1_HUMAN Adenylyl cyclase-associated protein 1 OS=Homo sapiens OX=9606 GN=CAP1 PE=1 SV=5	0.00895311	0.158	4	0.0476	5.7	0.0149	-1.3	0.767	0.2	0.84	0.4	0.919	-0.2	0.0702	5.6	0.000544	7.4	0.476	-1.9	17.0938	17.6879	15.6802	20.2227	13.6756	17.2074	16.324	16.7295	16.8246	25.3457	18.2157	19.0246	23.2034	23.5592	21.3734	15.7032	15.429	14.734
Q9HBI1	Beta-parvin	PARVB	ARPEDVVNLDLK;DAFDTLFDHAPDK;LNVAEVTQSEIGQK;QLEEDLYDGQVLQK	sp|Q9HBI1|PARVB_HUMAN Beta-parvin OS=Homo sapiens OX=9606 GN=PARVB PE=1 SV=1	0.00237481	0.191	3.7	0.000409	6.7	0.123	-0.7	0.985	0	0.129	-1.3	0.263	1.3	0.118	4.3	1.26e-06	6	0.481	-1.7	15.5961	17.126	14.3191	14.0948	13.459	15.5255	16.0883	15.0101	15.997	23.6654	16.6112	17.7502	20.9003	21.1469	21.0749	14.9895	14.8127	15.183
O00194	Ras-related protein Rab-27B	RAB27B	LLALGDSGVGK;YGIPYFETSAATGQNVEK;YTDNKFNPK	sp|O00194|RB27B_HUMAN Ras-related protein Rab-27B OS=Homo sapiens OX=9606 GN=RAB27B PE=1 SV=4	0.00166876	0.0722	4.5	0.00285	6.2	0.315	-1.1	0.219	-1.2	0.211	-1.5	0.782	0.3	0.0831	4.4	0.0036	5.8	0.482	-1.4	14.6813	15.7113	13.6302	15.149	12.7004	15.2615	16.2057	14.7986	16.5212	22.4077	18.5606	16.4638	20.6744	21.2167	19.708	16.3652	14.0929	13.6322
P36871	Phosphoglucomutase-1	PGM1	ADNFEYSDPVDGSISR;FNISNGGPAPEAITDK;YDYEEVEAEGANK	sp|P36871|PGM1_HUMAN Phosphoglucomutase-1 OS=Homo sapiens OX=9606 GN=PGM1 PE=1 SV=3	0.0101886	0.238	2.5	0.00255	5.1	0.0925	-2.1	0.179	-1.3	0.0279	-2.7	0.238	1.4	0.154	3.2	0.00811	4.5	0.483	-1.3	16.2876	15.1862	13.7914	15.1051	13.0062	12.938	15.9159	16.1667	17.204	20.5363	14.9799	17.1154	18.7475	19.3162	18.3678	15.2742	12.5539	15.0969
P48059	LIM and senescent cell antigen-like-containing domain protein 1	LIMS1	NDPYHPDHFNCANCGK;VIEGDVVSALNK	sp|P48059|LIMS1_HUMAN LIM and senescent cell antigen-like-containing domain protein 1 OS=Homo sapiens OX=9606 GN=LIMS1 PE=1 SV=4	0.0487634	0.322	3.1	0.00114	4.2	0.0944	-1.6	0.318	-1.2	0.671	-0.3	0.432	-0.9	0.255	3.5	0.000615	5.5	0.486	-2	16.0159	16.8614	13.8085	16.1581	17.3235	15.8581	16.4927	16.0081	17.7944	23.8925	15.8654	16.2916	21.157	20.6043	20.314	16.1433	14.4442	14.8745
P00748	Coagulation factor XII;Coagulation factor XIIa heavy chain;Beta-factor XIIa part 1;Coagulation factor XIIa light chain	F12	GRPGPQPWCATTPNFDQDQR;LHEAFSPVSYQHDLALLR;NPDNDIRPWCFVLNR;NWGLGGHAFCR	sp|P00748|FA12_HUMAN Coagulation factor XII OS=Homo sapiens OX=9606 GN=F12 PE=1 SV=3	0.000118621	0.00507	-6.3	0.000161	-5.2	0.036	-4.9	0.223	0.8	0.401	0.6	0.556	0.2	0.765	-0.6	0.866	0.3	0.49	-0.9	22.7312	22.2164	22.5153	22.8205	21.7694	22.2197	21.3973	20.9763	22.7234	17.9304	14.1105	16.5613	16.67	17.4421	17.0877	17.6667	13.8956	18.8272
P02655	Apolipoprotein C-II;Proapolipoprotein C-II	APOC2	ESLSSYWESAK;TAAQNLYEK	sp|P02655|APOC2_HUMAN Apolipoprotein C-II OS=Homo sapiens OX=9606 GN=APOC2 PE=1 SV=1	0.00536994	0.0157	-5.2	0.0403	-4.4	0.12	-2.4	0.514	1.1	0.563	1	0.984	0	0.128	-1.8	0.348	-1	0.491	-0.8	22.8079	23.9065	20.2248	23.8659	23.2437	19.7229	19.1843	22.6082	21.9037	17.9668	17.5795	15.7044	16.9672	19.2912	17.2847	19.339	19.5738	17.6467
P61224;P62834;A6NIZ1	Ras-related protein Rap-1b;Ras-related protein Rap-1A;Ras-related protein Rap-1b-like protein	RAP1B;RAP1A	LVVLGSGGVGK;QWNNCAFLESSAK;SALTVQFVQGIFVEK;SKINVNEIFYDLVR;VKDTDDVPMILVGNK;YDPTIEDSYR;YDPTIEDSYRK	sp|P61224|RAP1B_HUMAN Ras-related protein Rap-1b OS=Homo sapiens OX=9606 GN=RAP1B PE=1 SV=1;sp|P62834|RAP1A_HUMAN Ras-related protein Rap-1A OS=Homo sapiens OX=9606 GN=RAP1A PE=1 SV=1;sp|A6NIZ1|RP1BL_HUMAN Ras-related protein Rap-1b-like protein OS=Homo sa	7.61e-05	0.0371	5.7	0.000275	6.3	0.721	-0.4	0.588	0.8	0.266	1.4	0.527	-0.7	0.0153	6.9	4.95e-05	8.1	0.492	-1.3	18.3317	15.439	16.6669	18.4055	16.9809	17.0426	14.1993	16.2674	17.6629	25.8187	20.6626	21.0733	23.5805	24.265	23.4955	16.2241	14.9665	15.7091
P19823	Inter-alpha-trypsin inhibitor heavy chain H2	ITIH2	AEDHFSVIDFNQNIR;AHVSFKPTVAQQR;FLHVPDTFEGHFDGVPVISK;FYNQVSTPLLR;HADPDFTR;HLEVDVWVIEPQGLR;IQPSGGTNINEALLR;IYGNQDTSSQLK;IYGNQDTSSQLKK;KLWAYLTINQLLAER;MLADAPPQDPSCCSGALYYGSK;NVQFNYPHTSVTDVTQNNFHNYFGGSEIVVAGK;TWRNDLISATK;VQFELHYQEVK;VVNNSPQPQNVVFDVQIPK	sp|P19823|ITIH2_HUMAN Inter-alpha-trypsin inhibitor heavy chain H2 OS=Homo sapiens OX=9606 GN=ITIH2 PE=1 SV=2	0.00691455	0.0312	-2.2	0.0381	-2.9	0.14	-0.7	0.054	0.8	0.319	0.9	0.998	0	0.375	-0.7	0.12	-1.3	0.5	0.6	24.5293	24.6775	23.6814	25.3756	24.6525	22.8668	23.3629	23.5302	23.4505	23.0795	22.1406	20.9618	21.0721	22.5559	20.7008	23.2014	23.0665	22.0463
Q14019	Coactosin-like protein	COTL1	YDGSTIVPGEQGAEYQHFIQQCTDDVR	sp|Q14019|COTL1_HUMAN Coactosin-like protein OS=Homo sapiens OX=9606 GN=COTL1 PE=1 SV=3	0.00400963	0.0315	5.6	0.0452	4	0.291	-1.1	0.382	-1	0.518	-0.7	0.862	-0.2	0.0269	5.7	0.0285	4.4	0.501	1.3	13.3303	16.4071	14.5268	16.8673	14.0908	14.0245	16.1856	14.9457	16.0023	23.2753	18.756	18.9853	17.2391	20.8256	18.9684	15.4014	13.0641	15.4628
P07951	Tropomyosin beta chain	TPM2	ATDAEADVASLNR;CGDLEEELK;EDKYEEEIK;IQLVEEELDR;LVILEGELER;MELQEMQLK;QLEEEQQALQK;RIQLVEEELDR	sp|P07951|TPM2_HUMAN Tropomyosin beta chain OS=Homo sapiens OX=9606 GN=TPM2 PE=1 SV=1	0.00132398	0.0814	4.1	0.00101	4.8	0.903	0.1	0.566	-0.5	0.976	0	0.621	-0.5	0.103	3.6	0.00063	4.8	0.51	-1.2	16.2258	15.0969	13.8287	16.3503	14.4842	15.7337	15.3556	15.2289	15.9259	22.4117	17.5667	17.4812	20.527	20.3233	20.1504	16.1027	15.9946	14.6167
P14314	Glucosidase 2 subunit beta	PRKCSH	AQQEQELAADAFK;LGGSPTSLGTWGSWIGPDHDK;YEQGTGCWQGPNR	sp|P14314|GLU2B_HUMAN Glucosidase 2 subunit beta OS=Homo sapiens OX=9606 GN=PRKCSH PE=1 SV=2	3.84e-05	0.0123	5.3	4.64e-05	6.3	0.115	-2	0.0315	-2.7	0.00521	-2.8	0.812	0.2	0.026	4.6	0.00381	5.4	0.517	-0.8	14.4287	14.286	12.3721	13.3255	13.858	13.3826	15.4413	17.0849	16.5547	21.0967	18.1286	17.8577	19.8982	20.2251	19.2517	15.8843	12.9552	14.3806
P61981	14-3-3 protein gamma;14-3-3 protein gamma, N-terminally processed	YWHAG	LGLALNYSVFYYEIQNAPEQACHLAK;NVTELNEPLSNEER	sp|P61981|1433G_HUMAN 14-3-3 protein gamma OS=Homo sapiens OX=9606 GN=YWHAG PE=1 SV=2	0.00010221	0.0659	4.6	0.00116	7.2	0.214	-0.7	0.119	0.7	0.486	-0.7	0.197	1.4	0.0321	5.9	4.79e-05	7.2	0.518	-1.3	15.9856	15.2363	15.9906	15.8916	12.8997	14.2422	15.5379	14.7669	14.8	23.892	18.3325	18.6741	21.4317	21.8002	21.4913	15.0655	14.255	13.8116
P19827	Inter-alpha-trypsin inhibitor heavy chain H1	ITIH1	AAISGENAGLVR;FAHYVVTSQVVNTANEAR;GFSLDEATNLNGGLLR;GHVLFRPTVSQQQSCPTCSTSLLNGHFK;GSLVQASEANLQAAQDFVR;KAAISGENAGLVR;LDAQASFLPK;QAVDTAVDGVFIR;QYYEGSEIVVAGR;VQSWKGSLVQASEANLQAAQDFVR	sp|P19827|ITIH1_HUMAN Inter-alpha-trypsin inhibitor heavy chain H1 OS=Homo sapiens OX=9606 GN=ITIH1 PE=1 SV=3	0.00489778	0.0738	-2.1	0.00977	-2.7	0.247	-0.4	0.026	0.8	0.161	0.8	0.905	0.1	0.411	-0.8	0.0375	-1.5	0.518	0.7	24.1365	24.0227	23.5146	24.3345	24.1847	22.9745	22.7512	23.1368	23.2552	23.3261	21.6544	20.3788	21.0004	21.8584	20.5037	23.0742	22.6641	22.0967
P04075	Fructose-bisphosphate aldolase A	ALDOA	ADDGRPFPQVIK;ALANSLACQGK;CPLLKPWALTFSYGR;GILAADESTGSIAK;GVVPLAGTNGETTTQGLDGLSER;IGEHTPSALAIMENANVLAR;LQSIGTENTEENR;LQSIGTENTEENRR;PYQYPALTPEQK;RLQSIGTENTEENRR;VDKGVVPLAGTNGETTTQGLDGLSER;YASICQQNGIVPIVEPEILPDGDHDLK;YASICQQNGIVPIVEPEILPDGDHDLKR;YTPSGQAGAAASESLFVSNHAY	sp|P04075|ALDOA_HUMAN Fructose-bisphosphate aldolase A OS=Homo sapiens OX=9606 GN=ALDOA PE=1 SV=2	1.01e-05	0.0269	6.5	7.86e-05	9.9	0.00533	-0.9	0.0686	-1.5	0.00357	-3.5	0.0683	2.1	0.0311	6	5.89e-06	7.3	0.52	-1.3	15.3052	15.6815	13.7273	11.6948	13.4375	13.4059	16.3943	16.4606	16.3137	25.0556	19.1855	20.1163	22.6561	23.061	22.5074	15.7268	15.1913	15.5541
Q14974	Importin subunit beta-1	KPNB1	AAVENLPTFLVELSR;LAATNALLNSLEFTK	sp|Q14974|IMB1_HUMAN Importin subunit beta-1 OS=Homo sapiens OX=9606 GN=KPNB1 PE=1 SV=2	0.00960378	0.097	3.6	0.000232	4	0.469	-0.8	0.09	-2.1	0.206	-1.3	0.0801	-0.7	0.247	2.3	0.00191	3.4	0.522	-1.2	13.9717	13.1667	14.1652	14.4482	14.3997	14.6756	15.784	14.3481	17.3958	20.5848	15.5699	15.8616	18.204	19.1097	18.1785	14.881	14.5922	15.7772
P01031	Complement C5;Complement C5 beta chain;Complement C5 alpha chain;C5a anaphylatoxin;Complement C5 alpha chain	C5	AFTECCVVASQLR;ALVEGVDQLFTDYQIK;FQNSAILTIQPK;GGSASTWLTAFALR;LNLVATPLFLKPGIPYPIK;TDAPDLPEENQAR;TSTSEEVCSFYLK	sp|P01031|CO5_HUMAN Complement C5 OS=Homo sapiens OX=9606 GN=C5 PE=1 SV=4	0.0311896	0.0688	-1.7	0.661	-0.3	0.0944	0.6	0.654	0.1	0.138	-0.6	0.0372	0.7	0.0347	-2.1	0.0891	-1.5	0.523	-0.7	20.4497	20.6956	20.3652	20.0389	19.9905	19.4123	20.0228	20.3054	20.8158	19.9159	18.9805	17.6221	19.0204	20.7787	18.6746	21.0877	21.1803	20.6887
P62258	14-3-3 protein epsilon	YWHAE	EAAENSLVAYK;HLIPAANTGESK;LICCDILDVLDK;YLAEFATGNDR;YLAEFATGNDRK	sp|P62258|1433E_HUMAN 14-3-3 protein epsilon OS=Homo sapiens OX=9606 GN=YWHAE PE=1 SV=1	0.000156411	0.0602	4.5	0.000702	6.4	0.0793	-1.8	0.798	-0.2	0.396	-0.9	0.359	0.7	0.0243	6.1	1.36e-05	7.3	0.534	-1.2	16.1057	15.9421	15.3212	14.2157	16.3733	14.5808	15.2645	15.2603	17.4823	23.6544	17.9829	19.2524	21.5708	21.623	21.2108	14.6267	14.1363	13.7539
P19971	Thymidine phosphorylase	TYMP	ALPLALVLHELGAGR;EQEELLAPADGTVELVR;FGGAAVFPNQEQAR;VAAALDDGSALGR	sp|P19971|TYPH_HUMAN Thymidine phosphorylase OS=Homo sapiens OX=9606 GN=TYMP PE=1 SV=2	0.0045347	0.112	3.5	0.00164	5.5	0.49	-0.8	0.3	-1	0.151	-1.7	0.326	0.7	0.145	3.3	0.00377	4.5	0.542	-1.2	14.0437	14.3722	15.0665	13.8887	12.6778	14.6993	16.7523	14.0421	15.6996	21.4488	15.9499	16.7211	19.9563	18.4968	19.2001	14.0396	14.2335	15.9532
P08603	Complement factor H	CFH	AGEQVTYTCATYYK;AQTTVTCMENGWSPTPR;AVYTCNEGYQLLGEINYR;CFEGFGIDGPAIAK;CGPPPPIDNGDITSFPLSVYAPASSVEYQCQNLYQLEGNKR;CLPVTAPENGK;CTLKPCDYPDIK;CTSTGWIPAPR;CVEISCKSPDVINGSPISQK;CYFPYLENGYNQNYGR;CYFPYLENGYNQNYGRK;DGWSAQPTCIK;DTSCVNPPTVQNAYIVSR;ECDTDGWTNDIPICEVVK;EEYGHSEVVEYYCNPR;EQVQSCGPPPELLNGNVK;EYHFGQAVR;FSCKPGFTIVGPNSVQCYHFGLSPDLPICK;GDAVCTESGWRPLPSCEEK;GKEGWIHTVCINGR;HRTGDEITYQCR;IEGDEEMHCSDDGFWSK;KCYF…	sp|P08603|CFAH_HUMAN Complement factor H OS=Homo sapiens OX=9606 GN=CFH PE=1 SV=4	0.00283679	0.0451	-2.2	0.0158	-2.7	0.0386	-1.1	0.0989	0.8	0.251	0.7	0.875	0.1	0.739	-0.3	0.194	-0.8	0.543	0.6	24.6577	24.9058	24.0374	24.991	24.8126	23.5335	23.2486	23.759	24.1868	23.643	22.218	21.1779	21.6704	22.6515	21.0042	23.0958	22.4878	22.2663
P02749	Beta-2-glycoprotein 1	APOH	ATFGCHDGYSLDGPEEIECTK;CFKEHSSLAFWK;CPFPSRPDNGFVNYPAKPTLYYK;CSYTEDAQCIDGTIEVPK;CTEEGKWSPELPVCAPIICPPPSIPTFATLR;DKATFGCHDGYSLDGPEEIECTK;FICPLTGLWPINTLK;KCSYTEDAQCIDGTIEVPK;KFICPLTGLWPINTLK;TCPKPDDLPFSTVVPLK;TFYEPGEEITYSCKPGYVSR;VCPFAGILENGAVR	sp|P02749|APOH_HUMAN Beta-2-glycoprotein 1 OS=Homo sapiens OX=9606 GN=APOH PE=1 SV=3	0.0121112	0.0446	-2.2	0.0516	-2.8	0.0473	-1	0.174	0.8	0.365	0.7	0.919	0.1	0.609	-0.4	0.274	-1.1	0.548	0.7	25.3288	26.322	25.0578	25.9609	26.2567	24.2546	24.3162	24.8503	25.2297	24.4194	23.5153	22.1435	21.7589	24.2979	21.9564	23.7594	24.1954	23.3041
P27797	Calreticulin	CALR	EQFLDGDGWTSR;FYALSASFEPFSNK;HEQNIDCGGGYVK;IDNSQVESGSLEDDWDFLPPKK;IKDPDASKPEDWDER	sp|P27797|CALR_HUMAN Calreticulin OS=Homo sapiens OX=9606 GN=CALR PE=1 SV=1	6.66e-05	0.0278	6.3	0.000149	7.2	0.213	-1	0.252	-1.5	0.0353	-1.4	0.941	-0.1	0.0241	5.8	0.000636	6.8	0.55	-1	12.6231	16.4401	14.4774	14.8516	13.7897	15.1786	15.7121	16.2405	16.0583	23.8535	19.0364	19.6458	21.5751	22.4532	21.528	15.3959	15.9121	13.798
Q9NQC3	Reticulon-4	RTN4	HQAQIDHYLGLANK	sp|Q9NQC3|RTN4_HUMAN Reticulon-4 OS=Homo sapiens OX=9606 GN=RTN4 PE=1 SV=2	0.00635808	0.101	5	0.00115	4.8	0.909	-0.1	0.772	0	0.0601	-1.3	0.0521	1.4	0.107	5.1	0.0124	3.6	0.55	1.5	14.7841	14.9373	15.0141	14.3544	13.6125	12.6293	14.7043	15.1054	14.7963	24.5268	17.7696	17.3013	18.0929	17.9949	18.9107	14.2107	13.8123	16.2973
O00299	Chloride intracellular channel protein 1	CLIC1	EEFASTCPDDEEIELAYEQVAK;FLDGNELTLADCNLLPK;GVTFNVTTVDTK;IGNCPFSQR;LAALNPESNTAGLDIFAK;LCPGGQLPFLLYGTEVHTDTNK;NSNPALNDNLEK;VLDNYLTSPLPEEVDETSAEDEGVSQR	sp|O00299|CLIC1_HUMAN Chloride intracellular channel protein 1 OS=Homo sapiens OX=9606 GN=CLIC1 PE=1 SV=4	6.97e-05	0.083	4.1	9.3e-05	5.7	0.0213	-1.4	0.0949	0.9	0.338	0.4	0.259	0.5	0.0236	6.3	4.2e-05	7.5	0.553	-1.2	17.5261	16.6813	17.5221	16.4959	16.6115	17.2111	15.8628	16.5422	16.7683	24.7894	18.9507	20.3107	21.9397	22.8666	22.7079	15.3405	14.4892	15.1818
P51149	Ras-related protein Rab-7a	RAB7A	DPENFPFVVLGNK;EAINVEQAFQTIAR	sp|P51149|RAB7A_HUMAN Ras-related protein Rab-7a OS=Homo sapiens OX=9606 GN=RAB7A PE=1 SV=1	0.0114995	0.185	3.1	0.000505	4.9	0.133	-2.4	0.0213	-1.4	0.00976	-2	0.261	0.6	0.149	4.1	0.0153	5.3	0.553	-1.3	15.4735	14.6978	14.579	14.0898	15.0108	13.9312	16.7754	15.8393	16.4658	21.5475	15.0054	17.4535	18.6839	19.8585	19.227	16.2326	11.8559	13.6565
P02760	Protein AMBP;Alpha-1-microglobulin;Inter-alpha-trypsin inhibitor light chain;Trypstatin	AMBP	AFIQLWAFDAVK;CVLFPYGGCQGNGNK;CVLFPYGGCQGNGNKFYSEK;EYCGVPGDGDEELLR;GECVPGEQEPEPILIPR;GVCEETSGAYEK;KGVCEETSGAYEK;TVAACNLPIVR;VVAQGVGIPEDSIFTMADR;WYNLAIGSTCPWLK	sp|P02760|AMBP_HUMAN Protein AMBP OS=Homo sapiens OX=9606 GN=AMBP PE=1 SV=1	0.00527825	0.0302	-2	0.0256	-2.1	0.25	-0.6	0.107	0.9	0.459	0.5	0.467	0.4	0.39	-0.6	0.0756	-1.1	0.558	0.5	23.5186	23.5841	23.265	23.646	23.4125	22.2145	21.9307	22.562	23.314	22.3291	21.685	20.2696	20.7563	21.7727	20.3319	21.9656	22.3077	21.8173
A0A0A0MRZ8;P04433	Ig kappa chain V-III region VG	IGKV3D-11	ASQSVSSYLAWYQQKPGQAPR;LLIYDASNR	sp|A0A0A0MRZ8|KVD11_HUMAN Immunoglobulin kappa variable 3D-11 OS=Homo sapiens OX=9606 GN=IGKV3D-11 PE=3 SV=6;sp|P04433|KV311_HUMAN Immunoglobulin kappa variable 3-11 OS=Homo sapiens OX=9606 GN=IGKV3-11 PE=1 SV=1	0.0398615	0.225	-1.5	0.0231	-3.4	0.255	-1.2	0.551	-0.4	0.302	0.8	0.242	-1.2	0.634	-0.6	0.306	-1.3	0.559	0.7	21.4547	20.9517	19.5078	23.2213	21.2665	21.1118	20.7112	21.3372	21.0568	20.5967	19.2274	17.7171	18.4537	19.6552	17.4207	21.612	19.0423	18.7813
P01008	Antithrombin-III	SERPINC1	ANRPFLVFIR;ATEDEGSEQKIPEATNR;ATEDEGSEQKIPEATNRR;DDLYVSDAFHK;EQLQDMGLVDLFSPEK;EVPLNTIIFMGR;FATTFYQHLADSK;FRIEDGFSLK;KATEDEGSEQKIPEATNR;RVWELSK;SKLPGIVAEGR;TSDQIHFFFAK;VAEGTQVLELPFK	sp|P01008|ANT3_HUMAN Antithrombin-III OS=Homo sapiens OX=9606 GN=SERPINC1 PE=1 SV=1	0.00169175	0.0173	-3.1	0.0457	-2.2	0.319	-0.5	0.843	0.1	0.765	-0.2	0.685	0.3	0.0342	-2.5	0.0433	-2	0.562	-0.6	23.6381	23.8211	22.8843	23.7462	23.6728	22.1452	23.0546	23.2396	23.8171	21.5176	20.5663	19.0018	21.0031	21.931	19.9229	22.5935	23.5784	22.5538
P33176;O60282;Q12840	Kinesin-1 heavy chain;Kinesin heavy chain isoform 5C;Kinesin heavy chain isoform 5A	KIF5B;KIF5C;KIF5A	CELPKLEK	sp|P33176|KINH_HUMAN Kinesin-1 heavy chain OS=Homo sapiens OX=9606 GN=KIF5B PE=1 SV=1;sp|O60282|KIF5C_HUMAN Kinesin heavy chain isoform 5C OS=Homo sapiens OX=9606 GN=KIF5C PE=1 SV=1;sp|Q12840|KIF5A_HUMAN Kinesin heavy chain isoform 5A OS=Homo sapiens OX=96	0.000451269	0.0502	-4.3	0.000298	-5.3	0.0702	-1.3	0.429	0.7	0.305	0.8	0.918	-0.1	0.188	-2.3	9.24e-05	-3.2	0.563	0.9	21.5716	22.4167	20.315	22.0956	21.7277	20.7212	19.7719	20.7498	21.6368	19.3821	14.4427	17.4801	15.9459	16.5616	16.0592	19.5212	19.3539	19.2864
O75083	WD repeat-containing protein 1	WDR1	AHDGGIYAISWSPDSTHLLSASGDK;CFSIDNPGYEPEVVAVHPGGDTVAIGGVDGNVR;FATASADGQIYIYDGK;FGAVFLWDSGSSVGEITGHNK;GPVTDVAYSHDGAFLAVCDASK;LATGSDDNCAAFFEGPPFK;NIDNPALADIYTEHAHQVVVAK;SYIYSGSHDGHINYWDSETGENDSFAGK;VFASLPQVER;VVTVFSVADGYSENNVFYGHHAK;YAPSGFYIASGDVSGK;YEYQPFAGK	sp|O75083|WDR1_HUMAN WD repeat-containing protein 1 OS=Homo sapiens OX=9606 GN=WDR1 PE=1 SV=4	0.000568297	0.108	4.5	0.000472	8	0.915	0.1	0.794	0.4	0.0219	-1.9	0.174	2.3	0.0633	4.8	0.00258	6	0.565	-1.2	15.6444	18.109	13.6287	13.8029	14.1364	12.6538	14.9094	15.7617	15.6025	23.8863	18.6378	18.4697	21.2349	22.6867	20.605	15.6706	14.3036	16.5384
P01019	Angiotensinogen;Angiotensin-1;Angiotensin-2;Angiotensin-3;Angiotensin-4;Angiotensin 1-9;Angiotensin 1-7;Angiotensin 1-5;Angiotensin 1-4	AGT	ALQDQLVLVAAK;ANAGKPKDPTFIPAPIQAK;DPTFIPAPIQAK;QPFVQGLALYTPVVLPR;SLDFTELDVAAEK;VANPLSTA;VEGLTFQQNSLNWMK;VLSALQAVQGLLVAQGR	sp|P01019|ANGT_HUMAN Angiotensinogen OS=Homo sapiens OX=9606 GN=AGT PE=1 SV=4	0.0081732	0.0181	-1.9	0.0173	-2.2	0.744	-0.2	0.196	0.9	0.276	0.7	0.209	0.2	0.243	-0.8	0.125	-1.3	0.571	0.5	23.3516	23.4331	23.729	23.3621	23.3543	23.2637	21.6892	22.5434	23.6251	22.4289	21.5798	20.7576	20.1034	22.028	21.2673	21.7869	22.4534	22.9345
P02654	Apolipoprotein C-I;Truncated apolipoprotein C-I	APOC1	LKEFGNTLEDK;MREWFSETFQK;MREWFSETFQKVK	sp|P02654|APOC1_HUMAN Apolipoprotein C-I OS=Homo sapiens OX=9606 GN=APOC1 PE=1 SV=1	0.00849918	0.0288	-2.8	0.158	-1	0.0444	-1	0.118	1.1	0.722	-0.2	0.1	1.3	0.4	-0.7	0.764	-0.2	0.573	-0.5	22.7505	21.9831	23.699	22.1955	21.0578	21.32	21.1663	22.0472	21.8592	21.3142	19.7451	19.0877	20.5096	21.3382	19.773	20.3262	21.063	20.7144
P63104	14-3-3 protein zeta/delta	YWHAZ	DICNDVLSLLEK;FLIPNASQAESK;GIVDQSQQAYQEAFEISK;GIVDQSQQAYQEAFEISKK;KGIVDQSQQAYQEAFEISK;MDKNELVQK;SVTEQGAELSNEER;YLAEVAAGDDK;YLAEVAAGDDKK	sp|P63104|1433Z_HUMAN 14-3-3 protein zeta/delta OS=Homo sapiens OX=9606 GN=YWHAZ PE=1 SV=1	4.18e-06	0.0174	6.6	0.00304	8.2	0.124	-1.2	0.0567	2.3	0.301	1.6	0.671	0.6	0.00315	10.1	5.89e-06	11	0.585	-1	18.3298	16.3165	17.3776	17.7077	14.2743	18.1725	16.2948	14.7149	14.2443	27.0525	21.9379	22.7942	25.2484	25.2001	24.2163	13.8572	14.0228	13.7201
P11021	78 kDa glucose-regulated protein	HSPA5	ELEEIVQPIISK;IEWLESHQDADIEDFK;IINEPTAAAIAYGLDK;IINEPTAAAIAYGLDKR;ITPSYVAFTPEGER;LYGSAGPPPTGEEDTAEK;NELESYAYSLK;NQLTSNPENTVFDAK;SQIFSTASDNQPTVTIK;TKPYIQVDIGGGQTK;TWNDPSVQQDIK;VYEGERPLTK	sp|P11021|BIP_HUMAN Endoplasmic reticulum chaperone BiP OS=Homo sapiens OX=9606 GN=HSPA5 PE=1 SV=2	0.000587568	0.116	3.8	0.000345	7	0.519	-0.4	0.818	-0.2	0.0375	-2.3	0.0523	2.1	0.0937	4	0.000118	5	0.589	-1.1	16.4625	16.7012	14.9561	14.5864	14.3286	12.7935	15.5364	15.9128	17.2201	23.385	17.8585	18.1399	20.4174	21.2896	20.8731	15.6379	15.5713	16.2774
P0DP25;P0DP24;P0DP23	Calmodulin-3	CALM3	ADQLTEEQIAEFK;DGNGYISAAELR;DTDSEEEIR;EAFSLFDK;EAFSLFDKDGDGTITTK;VFDKDGNGYISAAELR	sp|P0DP25|CALM3_HUMAN Calmodulin-3 OS=Homo sapiens OX=9606 GN=CALM3 PE=1 SV=1;sp|P0DP24|CALM2_HUMAN Calmodulin-2 OS=Homo sapiens OX=9606 GN=CALM2 PE=1 SV=1;sp|P0DP23|CALM1_HUMAN Calmodulin-1 OS=Homo sapiens OX=9606 GN=CALM1 PE=1 SV=1	0.0016864	0.0816	4.6	0.0266	3.7	0.0464	-1.6	0.189	0.8	0.637	0.6	0.852	0.2	0.0256	7	0.000219	5.8	0.59	1.2	17.4572	16.5796	17.0979	18.8735	15.5686	16.0607	16.1643	15.5931	17.0419	25.5051	18.9448	20.5248	20.0554	20.3981	21.0206	13.9816	14.994	15.1018
P18054	Arachidonate 12-lipoxygenase, 12S-type	ALOX12	EITEVGLCQAQDR;WVQGEDILSLPEGTAR	sp|P18054|LOX12_HUMAN Polyunsaturated fatty acid lipoxygenase ALOX12 OS=Homo sapiens OX=9606 GN=ALOX12 PE=1 SV=4	0.0256111	0.123	3.3	0.0105	3.5	0.697	-0.6	0.652	0.5	0.576	-0.7	0.25	1.2	0.0893	4.5	0.0467	3.5	0.59	1	14.0374	15.254	15.9364	15.2449	13.3542	13.0966	14.3163	13.1991	16.1987	21.451	15.9057	17.8917	17.9294	16.6802	17.7113	14.1923	11.8463	15.8475
P24534	Elongation factor 1-beta	EEF1B2	SPAGLQVLNDYLADK;YGPADVEDTTGSGATDSK	sp|P24534|EF1B_HUMAN Elongation factor 1-beta OS=Homo sapiens OX=9606 GN=EEF1B2 PE=1 SV=3	0.00433259	0.159	2.7	0.00422	4.3	0.236	-1	0.969	0	0.464	-0.8	0.467	0.8	0.0642	3.7	0.000324	4.6	0.591	-0.8	14.4918	16.8033	15.6569	15.079	13.486	15.9964	14.7509	15.3591	16.7314	21.1018	16.3787	17.5973	19.0412	19.1752	19.3446	15.2804	13.9487	14.6807
P02649	Apolipoprotein E	APOE	AATVGSLAGQPLQER;AKLEEQAQQIR;GEVQAMLGQSTEELR;LEEQAQQIR;LGADMEDVCGR;SELEEQLTPVAEETR;VQAAVGTSAAPVPSDNH	sp|P02649|APOE_HUMAN Apolipoprotein E OS=Homo sapiens OX=9606 GN=APOE PE=1 SV=1	0.00858266	0.0803	-2.5	0.0177	-3	0.101	-0.7	0.269	0.7	0.329	0.7	0.934	0.1	0.345	-1	0.0529	-1.6	0.591	0.6	24.205	24.2911	22.584	24.4044	23.9774	22.4854	22.929	23.2275	22.7101	22.7888	21.1914	19.6198	21.3755	20.7824	19.602	22.7053	22.3316	21.6584
P01859	Ig gamma-2 chain C region	IGHG2	CCVECPPCPAPPVAGPSVFLFPPKPK;CKVSNKGLPAPIEK;EPQVYTLPPSR;GPSVFPLAPCSR;KCCVECPPCPAPPVAGPSVFLFPPKPK;NQVSLTCLVK;STSESTAALGCLVK;TKGQPREPQVYTLPPSR;TTPPMLDSDGSFFLYSK;VSNKGLPAPIEK;VVSVLTVVHQDWLNGK;VVSVLTVVHQDWLNGKEYK;WQQGNVFSCSVMHEALHNHYTQK	sp|P01859|IGHG2_HUMAN Immunoglobulin heavy constant gamma 2 OS=Homo sapiens OX=9606 GN=IGHG2 PE=1 SV=3	0.00436451	0.00738	-1.8	0.0141	-2.2	0.579	-0.4	0.335	0.6	0.311	0.6	0.942	0	0.142	-0.8	0.125	-1.2	0.592	0.3	27.0833	26.9106	27.5165	27.4287	27.0617	27.0705	25.9361	26.1098	27.6151	25.8413	25.4737	24.7806	24.1419	25.8962	25.0213	26.1258	25.6532	26.757
P12814	Alpha-actinin-1	ACTN1	ACLISLGYDIGNDPQGEAEFAR;AGTQIENIEEDFR;AIMTYVSSFYHAFSGAQK;ASFNHFDR;ASIHEAWTDGK;CQLEINFNTLQTK;DDPLTNLNTAFDVAEK;DGLGFCALIHR;DHSGTLGPEEFK;DLLLDPAWEK;DYETATLSEIK;EGLLLWCQR;ELPPDQAEYCIAR;ETADTDTADQVMASFK;FAIQDISVEETSAK;GISQEQMNEFR;GYEEWLLNEIR;HEAFESDLAAHQDR;HRPELIDYGK;ICDQWDNLGALTQK;IDQLEGDHQLIQEALIFDNK;ISIEMHGTLEDQLSHLR;IVQTYHVNMAGTNPYTTITPQEINGK;KAGTQIENIEEDFR;KDDPLTNLNTAFDVAEK;KHEAFESDLAAHQDR;LAILGIH…	sp|P12814|ACTN1_HUMAN Alpha-actinin-1 OS=Homo sapiens OX=9606 GN=ACTN1 PE=1 SV=2	1.53e-05	0.0119	8	7.27e-05	13.6	0.784	0.7	0.367	2.2	0.344	-2.4	0.00467	4.6	0.0088	9.5	0.000268	10.5	0.604	-1	14.7931	15.3606	14.4577	9.85974	11.7287	9.1635	10.7956	10.3064	16.9475	26.4824	20.8739	21.2502	23.4604	24.369	23.8617	15.019	12.5494	12.5018
P05090	Apolipoprotein D	APOD	CPNPPVQENFDVNK;CPNPPVQENFDVNKYLGR;IPTTFENGR;MTVTDQVNCPK;NILTSNNIDVK;NPNLPPETVDSLK;NPNLPPETVDSLKNILTSNNIDVK;NPNLPPETVDSLKNILTSNNIDVKK;WYEIEKIPTTFENGR	sp|P05090|APOD_HUMAN Apolipoprotein D OS=Homo sapiens OX=9606 GN=APOD PE=1 SV=1	0.00417266	0.0128	-2.9	0.0483	-2.5	0.202	-0.7	0.266	0.7	0.185	0.8	0.877	-0.1	0.0747	-1.5	0.325	-1	0.608	-0.5	23.217	24.619	23.3729	24.0041	24.4121	23.0866	22.4727	23.1734	23.4891	20.7891	21.7591	20.004	21.458	22.6827	19.9683	22.5572	22.809	21.6397
P02790	Hemopexin	HPX	CSPHLVLSALTSDNHGATYAFSGTHYWR;EVGTPHGIILDSVDAAFICPGSSR;EWFWDLATGTMK;FDPVRGEVPPRYPR;GDKVWVYPPEKK;GECQAEGVLFFQGDR;GGYTLVSGYPK;LLQDEFPGIPSPLDAAVECHR;LYLVQGTQVYVFLTK;NFPSPVDAAFR;QGHNSVFLIK;QGHNSVFLIKGDK;RLWWLDLK;SGAQATWTELPWPHEK;SLGPNSCSANGPGLYLIHGPNLYCYSDVEK;SLGPNSCSANGPGLYLIHGPNLYCYSDVEKLNAAK;WKNFPSPVDAAFR;YYCFQGNQFLR	sp|P02790|HEMO_HUMAN Hemopexin OS=Homo sapiens OX=9606 GN=HPX PE=1 SV=2	0.00729833	0.0419	-2.1	0.0312	-2.6	0.192	-0.6	0.091	0.9	0.222	0.8	0.872	0.1	0.374	-0.7	0.142	-1.2	0.61	0.5	27.6222	27.6753	27.0603	28.0278	27.5116	26.577	25.9835	26.6446	27.1426	26.5402	25.324	24.1583	23.9867	26.1209	24.3343	26.133	26.1591	25.8203
P67936	Tropomyosin alpha-4 chain	TPM4	AEGDVAALNR;AGLNSLEAVKR;CGDLEEELK;EDKYEEEIK;EENVGLHQTLDQTLNELNCI;EKAEGDVAALNR;IQALQQQADEAEDR;IQLVEEELDR;KIQALQQQADEAEDR;LVILEGELER;RIQLVEEELDR	sp|P67936|TPM4_HUMAN Tropomyosin alpha-4 chain OS=Homo sapiens OX=9606 GN=TPM4 PE=1 SV=3	2.69e-06	0.0262	6.3	0.000333	5.3	0.219	-1.3	0.0394	2.6	0.00153	4.4	0.107	-1.8	0.00506	10.1	0.000158	11	0.614	-0.9	19.7503	17.1317	17.9334	20.8992	19.9158	19.472	15.9888	14.8643	16.1003	27.8195	22.7589	23.018	25.1692	25.829	25.3112	13.3524	13.9143	15.8994
P02671	Fibrinogen alpha chain;Fibrinopeptide A;Fibrinogen alpha chain	FGA	DCDDVLQTHPSGTQSGIFNIK;DSDWPFCSDEDWNYK;DSHSLTTNIMEILR;ESSSHHPGIAEFPSR;EVVTSEDGSDCPEAMDLGTLSGIGTLDGFR;GGSTSYGTGSETESPR;GLIDEVNQDFTNR;GSESGIFTNTK;HPDEAAFFDTASTGK;HRHPDEAAFFDTASTGK;MADEAGSEADHEGTHSTK;MADEAGSEADHEGTHSTKR;MELERPGGNEITR;NPSSAGSWNSGSSGPGSTGNR;QFTSSTSYNR;QFTSSTSYNRGDSTFESK;TFPGFFSPMLGEFVSETESR;VELEDWAGNEAYAEYHFR	sp|P02671|FIBA_HUMAN Fibrinogen alpha chain OS=Homo sapiens OX=9606 GN=FGA PE=1 SV=2	2.62e-05	0.027	3.6	0.00238	2.8	0.00294	5.8	0.422	-0.7	0.565	-0.5	0.599	-0.2	0.0519	-3	0.00286	-3.6	0.614	0.6	20.9929	20.9409	21.8075	21.794	21.6803	20.9326	21.42	21.0141	23.5146	26.7993	23.7046	23.8882	24.2263	24.7436	23.7095	28.0514	26.9318	28.4911
P01619;A0A0C4DH25	Ig kappa chain V-III region B6	IGKV3D-20	ASQSVSSSYLAWYQQKPGQAPR;ATGIPDRFSGSGSGTDFTLTISR;FSGSGSGTDFTLTISR;LLIYGASSR	sp|P01619|KV320_HUMAN Immunoglobulin kappa variable 3-20 OS=Homo sapiens OX=9606 GN=IGKV3-20 PE=1 SV=2;sp|A0A0C4DH25|KVD20_HUMAN Immunoglobulin kappa variable 3D-20 OS=Homo sapiens OX=9606 GN=IGKV3D-20 PE=3 SV=1	9.81e-05	0.00104	-2.9	0.0111	-2.8	0.247	-0.6	0.0828	0.9	0.161	1.1	0.769	-0.2	0.0211	-1.4	0.0605	-1.2	0.616	-0.3	22.9366	22.4868	22.6637	23.6403	22.9779	21.9497	21.0722	22.1481	22.1873	20.3933	19.6652	19.3307	20.1201	20.7013	19.3745	21.6412	21.1538	20.867
P10599	Thioredoxin	TXN	TAFQEALDAAGDK	sp|P10599|THIO_HUMAN Thioredoxin OS=Homo sapiens OX=9606 GN=TXN PE=1 SV=3	0.0213243	0.116	4.3	0.00013	2.8	0.0175	-1.9	0.121	-1.9	0.0398	-1.5	0.684	-0.4	0.096	4.3	2.8e-05	3.2	0.618	1.1	15.5928	16.0327	13.3485	14.9943	15.6254	15.4741	17.7723	16.3547	16.442	23.2303	17.1246	17.4835	18.3015	18.1501	18.1825	14.7102	15.0275	15.2004
P01889	HLA class I histocompatibility antigen, B-7 alpha chain	HLA-B	DGEDQTQDTELVETRPAGDR;WAAVVVPSGEEQR	sp|P01889|HLAB_HUMAN HLA class I histocompatibility antigen, B alpha chain OS=Homo sapiens OX=9606 GN=HLA-B PE=1 SV=3	0.00734031	0.0528	5.5	0.000487	3.7	0.76	0.3	0.264	-1.3	0.536	-0.5	0.381	-0.8	0.13	3.9	0.0246	2.9	0.619	1	12.336	14.2886	14.6657	13.9249	14.9486	14.7349	16.0722	13.8489	15.14	22.9324	16.8893	17.8657	18.1068	17.9949	18.5487	14.5873	14.5308	16.9496
P60174	Triosephosphate isomerase	TPI1	ELASQPDVDGFLVGGASLKPEFVDIINAK;HVFGESDELIGQK;IAVAAQNCYK;IIYGGSVTGATCK;QSLGELIGTLNAAK;RHVFGESDELIGQK;SNVSDAVAQSTR;VPADTEVVCAPPTAYIDFAR;VVLAYEPVWAIGTGK	sp|P60174|TPIS_HUMAN Triosephosphate isomerase OS=Homo sapiens OX=9606 GN=TPI1 PE=1 SV=4	0.00112855	0.151	3.8	0.0029	6.9	0.73	0.2	0.167	1.5	0.669	-0.5	0.22	1.9	0.0669	5.1	0.00023	6.2	0.62	-1.1	17.3429	14.7523	17.2246	12.7923	16.3905	14.2942	14.924	15.3355	14.6848	24.1465	17.5032	19.1898	21.2577	21.6751	21.1284	14.6437	16.0912	14.7663
P07737	Profilin-1	PFN1	DSLLQDGEFSMDLR;DSPSVWAAVPGK;SSFYVNGLTLGGQK;STGGAPTFNVTVTK;STGGAPTFNVTVTKTDK;TFVNITPAEVGVLVGK;TKSTGGAPTFNVTVTK;TKSTGGAPTFNVTVTKTDK	sp|P07737|PROF1_HUMAN Profilin-1 OS=Homo sapiens OX=9606 GN=PFN1 PE=1 SV=2	1.15e-05	0.077	4.6	0.000452	4.6	0.351	0.8	0.0428	4.5	0.00263	5.3	0.591	-0.8	0.00423	8.4	1.09e-05	9.1	0.627	-0.8	21.4475	17.0481	20.6445	21.1305	20.3407	20.0988	15.284	13.8897	16.4322	27.1575	22.5705	23.3352	24.5135	25.4636	25.3705	15.9817	16.2507	15.744
P60709	Actin, cytoplasmic 1;Actin, cytoplasmic 1, N-terminally processed	ACTB	AGFAGDDAPR;AVFPSIVGRPR;CPEALFQPSFLGMESCGIHETTFNSIMK;DDDIAALVVDNGSGMCK;DLYANTVLSGGTTMYPGIADR;DSYVGDEAQSK;DSYVGDEAQSKR;EITALAPSTMK;EKLCYVALDFEQEMATAASSSSLEK;GYSFTTTAER;HQGVMVGMGQK;IKIIAPPERK;IWHHTFYNELR;KDLYANTVLSGGTTMYPGIADR;LCYVALDFEQEMATAASSSSLEK;QEYDESGPSIVHR;QEYDESGPSIVHRK;SYELPDGQVITIGNER;TTGIVMDSGDGVTHTVPIYEGYALPHAILR;VAPEEHPVLLTEAPLNPK	sp|P60709|ACTB_HUMAN Actin, cytoplasmic 1 OS=Homo sapiens OX=9606 GN=ACTB PE=1 SV=1	6.19e-07	0.0622	4	6.45e-05	4.6	4.11e-05	2.9	0.000925	5.8	5.52e-06	6	0.785	-0.2	0.00872	6.9	5.99e-06	7.6	0.628	-0.8	24.5358	22.2956	23.6495	23.9893	23.6731	23.4082	17.656	17.6479	17.8837	30.3831	26.0723	26.1208	28.2518	28.6492	27.944	20.4175	20.8607	20.6871
Q9BTD1	Putative uncharacterized protein SHANK2-AS3	SHANK2-AS3	MAQLPSAQMPAPR	sp|Q9BTD1|SHAS3_HUMAN Putative uncharacterized protein SHANK2-AS3 OS=Homo sapiens OX=9606 GN=SHANK2-AS3 PE=5 SV=2	0.021086	0.622	0.5	0.315	1.1	0.325	1.3	0.0928	2.9	0.0745	2.8	0.91	0.1	0.0345	2.1	0.0546	2.6	0.634	-0.5	17.6799	19.7888	17.5425	19.0018	17.9854	17.7246	13.2695	16.1631	16.8712	18.9345	19.6684	17.8483	19.7788	20.6155	17.6455	17.3553	16.0192	16.8645
P14625	Endoplasmin	HSP90B1	EEASDYLELDTIK;EESDDEAAVEEEEEEK;FQSSHHPTDITSLDQYVER;GVVDSDDLPLNVSR;LISLTDENALSGNEELTVK;YSQFINFPIYVWSSK	sp|P14625|ENPL_HUMAN Endoplasmin OS=Homo sapiens OX=9606 GN=HSP90B1 PE=1 SV=1	0.00258019	0.239	3	4.01e-05	5.8	0.0378	-3.4	0.787	-0.5	0.0177	-4.2	0.0802	3.6	0.018	5.8	0.000263	5.1	0.637	0.8	14.3603	19.0246	19.0269	13.6268	13.7763	14.093	15.8824	19.0489	19.1118	23.3569	19.028	18.8843	19.1362	19.8911	19.962	14.0234	14.6879	15.1266
Q9NZ08	Endoplasmic reticulum aminopeptidase 1	ERAP1	ASLINNAFQLVSIGK;ILASTQFEPTAAR	sp|Q9NZ08|ERAP1_HUMAN Endoplasmic reticulum aminopeptidase 1 OS=Homo sapiens OX=9606 GN=ERAP1 PE=1 SV=3	0.00471651	0.00949	2.2	0.0248	2.8	0.909	0.1	0.0907	-1.5	0.131	-1.8	0.672	0.4	0.241	0.6	0.0566	0.8	0.639	-0.3	15.5799	15.858	15.1001	14.5477	16.6284	14.3085	15.7567	17.4284	17.8334	18.4498	17.5133	17.0694	17.6459	17.6432	18.4976	17.361	16.892	17.0027
Q00610	Clathrin heavy chain 1	CLTC	GQFSTDELVAEVEK;HDVVFLITK;IHEGCEEPATHNALAK;ISGETIFVTAPHEATAGIIGVNR;IYIDSNNNPER;KFDVNTSAVQVLIEHIGNLDR;LAELEEFINGPNNAHIQQVGDR;LECSEELGDLVK;NLQNLLILTAIK;NNLAGAEELFAR;SVNESLNNLFITEEDYQALR;TSIDAYDNFDNISLAQR;VIQCFAETGQVQK;WLLLTGISAQQNR	sp|Q00610|CLH1_HUMAN Clathrin heavy chain 1 OS=Homo sapiens OX=9606 GN=CLTC PE=1 SV=5	0.00820088	0.0839	4.2	0.0055	6.2	0.606	-0.9	0.467	-0.8	0.153	-2	0.474	1.2	0.124	4.3	0.0331	5.1	0.643	-0.8	16.7398	16.2558	13.5436	16.1786	14.4983	12.3226	16.502	16.4691	15.9947	22.819	18.1388	18.2163	20.4445	20.2154	20.852	14.6066	13.2176	18.4829
P52907	F-actin-capping protein subunit alpha-1	CAPZA1	DVQDSLTVSNEAQTAK;EASDPQPEEADGGLK;FITHAPPGEFNEVFNDVR;FTITPPTAQVVGVLK;IEGYEDQVLITEHGDLGNSR;IQVHYYEDGNVQLVSHK;LLLNNDNLLR;TIDGQQTIIACIESHQFQPK	sp|P52907|CAZA1_HUMAN F-actin-capping protein subunit alpha-1 OS=Homo sapiens OX=9606 GN=CAPZA1 PE=1 SV=3	9.96e-05	0.0427	4.9	0.000275	6.8	0.461	-0.7	0.949	0	0.131	-1.1	0.151	1.1	0.0338	5.6	0.00141	6.4	0.645	-0.8	16.2723	14.8168	16.0634	15.482	14.0307	14.2184	14.9952	15.8234	16.2159	23.7758	19.3753	18.6492	20.9768	22.0854	21.178	13.7297	15.0082	16.288
P07359	Platelet glycoprotein Ib alpha chain;Glycocalicin	GP1BA	GLGELQELYLK;GQDLLSTVSIR;GVLQGHLESSR;WLQDNAENVYVWK	sp|P07359|GP1BA_HUMAN Platelet glycoprotein Ib alpha chain OS=Homo sapiens OX=9606 GN=GP1BA PE=1 SV=2	0.0003595	0.07	4.5	0.00194	4.7	0.0893	-1.8	0.915	0.1	0.439	0.7	0.314	-0.7	0.0266	6.4	0.000245	7.3	0.653	-0.9	16.2176	16.077	15.4823	17.4149	15.5991	16.7512	15.6381	14.7684	17.1228	23.8346	17.6396	19.7859	20.7768	22.0571	21.1229	14.8184	13.2618	13.9423
P15531;P22392	Nucleoside diphosphate kinase A;Nucleoside diphosphate kinase B	NME1;NME2	NIIHGSDSVESAEK;TFIAIKPDGVQR	sp|P15531|NDKA_HUMAN Nucleoside diphosphate kinase A OS=Homo sapiens OX=9606 GN=NME1 PE=1 SV=1;sp|P22392|NDKB_HUMAN Nucleoside diphosphate kinase B OS=Homo sapiens OX=9606 GN=NME2 PE=1 SV=1	0.0165441	0.107	4	0.0165	3.7	0.18	-1.1	0.412	-0.8	0.256	-1.2	0.719	0.5	0.0807	4.4	0.00597	3.5	0.653	0.9	16.4927	14.2168	13.9384	15.8354	14.6688	12.7416	15.3823	15.4153	16.1808	22.4891	17.1944	17.1134	18.2908	17.7217	18.1859	15.8113	14.0022	13.8074
P78417	Glutathione S-transferase omega-1	GSTO1	EDPTVSALLTSEK;HEVININLK;VPSLVGSFIR	sp|P78417|GSTO1_HUMAN Glutathione S-transferase omega-1 OS=Homo sapiens OX=9606 GN=GSTO1 PE=1 SV=2	5.7e-05	0.0554	4.2	0.000244	6.4	0.0213	-2.2	0.587	-0.3	0.0523	-1.7	0.0114	1.4	0.0186	6	0.000116	6.8	0.655	-0.8	15.6923	15.7269	15.6066	14.177	14.8403	13.7463	15.9896	15.0486	16.9714	22.9941	18.319	18.283	21.1757	19.8471	20.9065	13.4171	13.958	14.0974
O14950;P19105	Myosin regulatory light chain 12B;Myosin regulatory light chain 12A	MYL12B;MYL12A	ATSNVFAMFDQSQIQEFK;EDLHDMLASLGK;FTDEEVDELYR;GNFNYIEFTR;LNGTDPEDVIR;NAFACFDEEATGTIQEDYLR	sp|O14950|ML12B_HUMAN Myosin regulatory light chain 12B OS=Homo sapiens OX=9606 GN=MYL12B PE=1 SV=2;sp|P19105|ML12A_HUMAN Myosin regulatory light chain 12A OS=Homo sapiens OX=9606 GN=MYL12A PE=1 SV=2	0.00128359	0.118	5.7	0.000471	7.9	0.791	0.2	0.57	0.7	0.737	-0.3	0.47	1	0.0851	6.2	8e-05	7.4	0.658	-1.3	14.4981	17.3796	14.2781	13.0887	14.441	15.652	15.1313	13.7924	15.1968	26.3073	17.5778	19.2574	22.0067	22.5287	22.4501	15.075	14.0747	15.4998
Q86UX7	Fermitin family homolog 3	FERMT3	ASFSQPLFQAVAAICR;CQDEQQYAR;EKEPEEELYDLSK;EPEEELYDLSK;GCEVVPDVNVSGQK;ILEAHQNVAQLSLAEAQLR;KQDWSDHAIWWEQK;LPRPSSLSDKTQLHSR;LTQLYEQAR;SQDEAPGDPIQQLNLK;TASGDYIDSSWELR;VFVGEEDPEAESVTLR;VTGESHIGGVLLK;VVLAGGVAPALFR	sp|Q86UX7|URP2_HUMAN Fermitin family homolog 3 OS=Homo sapiens OX=9606 GN=FERMT3 PE=1 SV=1	3.82e-05	0.0341	5.6	0.000454	4.8	0.413	-0.7	0.281	0.8	0.00721	2.4	0.112	-1.6	0.017	7.1	0.000371	7.8	0.661	-0.8	17.1011	15.9799	14.9193	18.3368	16.8177	17.5323	15.3847	15.3244	14.8542	24.889	19.6454	20.2652	22.1897	22.6207	22.3453	13.8828	15.9227	13.8015
P27348	14-3-3 protein theta	YWHAQ	AVTEQGAELSNEER;QTIDNSQGAYQEAFDISKK;SICTTVLELLDK;YLAEVACGDDR;YLIANATNPESK	sp|P27348|1433T_HUMAN 14-3-3 protein theta OS=Homo sapiens OX=9606 GN=YWHAQ PE=1 SV=1	0.00184357	0.0861	4.2	0.000337	5.4	0.316	-1	0.178	-0.9	0.0741	-1.2	0.668	0.3	0.094	4.3	0.00367	5.2	0.661	-0.9	14.4405	14.4068	15.8104	15.2016	13.8537	14.759	15.2405	15.8838	16.1596	22.7008	17.1421	17.4631	20.3874	19.9774	19.5174	16.3192	13.5595	14.4605
P02656	Apolipoprotein C-III	APOC3	DALSSVQESQVAQQAR;DKFSEFWDLDPEVRPTSAVAA;FSEFWDLDPEVRPTSAVAA;GWVTDGFSSLK;GWVTDGFSSLKDYWSTVK;GWVTDGFSSLKDYWSTVKDK;TAKDALSSVQESQVAQQAR	sp|P02656|APOC3_HUMAN Apolipoprotein C-III OS=Homo sapiens OX=9606 GN=APOC3 PE=1 SV=1	0.0101882	0.0214	-3.7	0.0434	-3.9	0.185	-1.6	0.345	1.1	0.499	0.8	0.805	0.3	0.361	-1	0.289	-1.6	0.661	0.6	25.1568	27.2236	24.6838	25.7019	26.6626	23.7914	23.2492	25.482	25.0109	22.4386	22.8358	20.7983	21.3	23.3414	19.6949	22.5556	24.4059	22.0491
P62937	Peptidyl-prolyl cis-trans isomerase A;Peptidyl-prolyl cis-trans isomerase A, N-terminally processed	PPIA	FEDENFILK;HTGPGILSMANAGPNTNGSQFFICTAK;IIPGFMCQGGDFTR;KITIADCGQLE;VSFELFADKVPK	sp|P62937|PPIA_HUMAN Peptidyl-prolyl cis-trans isomerase A OS=Homo sapiens OX=9606 GN=PPIA PE=1 SV=2	5.25e-06	0.0571	4	0.000222	5.5	0.356	-0.7	0.0185	3.1	0.0162	2.3	0.319	0.8	0.00576	7.8	9.49e-05	8.4	0.667	-0.7	19.4452	17.2433	18.6827	18.2504	17.2392	17.4392	14.92	14.9057	16.331	25.2168	20.9201	21.2947	22.9315	23.723	22.7327	15.584	14.3862	14.1658
P06753	Tropomyosin alpha-3 chain	TPM3	AADAEAEVASLNR;EDKYEEEIK;IQLVEEELDR;KLVIIEGDLER;LVIIEGDLER;MELQEIQLK;RIQLVEEELDR	sp|P06753|TPM3_HUMAN Tropomyosin alpha-3 chain OS=Homo sapiens OX=9606 GN=TPM3 PE=1 SV=2	5.69e-05	0.0284	6.5	0.00049	6.9	0.0208	-2.8	0.181	-1.6	0.275	-1.2	0.678	-0.4	0.0135	7.8	3.51e-05	8.6	0.671	-0.8	13.7453	16.2854	14.7663	15.8266	16.1848	14.1006	15.4443	17.736	16.4369	25.0719	19.5361	19.7977	21.9727	22.3185	22.6037	13.5924	13.0979	14.4122
A0A075B6K5;P80748	Ig lambda chain V-III region LOI	IGLV3-9	FSGSNSGNTATLTISR	sp|A0A075B6K5|LV39_HUMAN Immunoglobulin lambda variable 3-9 OS=Homo sapiens OX=9606 GN=IGLV3-9 PE=3 SV=1;sp|P80748|LV321_HUMAN Immunoglobulin lambda variable 3-21 OS=Homo sapiens OX=9606 GN=IGLV3-21 PE=1 SV=2	0.0413501	0.0657	-2.5	0.0967	-1.2	0.784	0.1	0.0686	1	0.594	0.3	0.261	0.8	0.188	-1.5	0.102	-1.1	0.672	-0.4	22.1017	22.4808	23.4203	22.0736	22.5543	21.0568	21.6745	21.3349	21.864	21.8838	19.9194	18.8187	20.451	21.3662	20.1304	22.3261	21.7992	21.0915
P04004	Vitronectin;Vitronectin V65 subunit;Vitronectin V10 subunit;Somatomedin-B	VTN	CQCDELCSYYQSCCTDYTAECKPQVTR;CTEGFNVDKK;DVWGIEGPIDAAFTR;FEDGVLDPDYPR;GQYCYELDEK;IYISGMAPRPSLAK;SIAQYWLGCPAPGHL	sp|P04004|VTNC_HUMAN Vitronectin OS=Homo sapiens OX=9606 GN=VTN PE=1 SV=1	0.00416082	0.0335	-2.7	0.0239	-2.9	0.125	-0.8	0.109	1	0.356	0.7	0.7	0.2	0.342	-0.9	0.0958	-1.3	0.676	0.4	25.2741	25.2677	24.5686	25.4621	25.2019	23.7071	23.5876	23.7852	24.8762	23.8077	22.2971	21.0362	21.9057	22.9712	20.9182	23.5486	23.0861	23.1357
P11142	Heat shock cognate 71 kDa protein	HSPA8	CNEIINWLDK;DAGTIAGLNVLR;FEELNADLFR;GPAVGIDLGTTYSCVGVFQHGK;IINEPTAAAIAYGLDK;IINEPTAAAIAYGLDKK;LDKSQIHDIVLVGGSTR;LLQDFFNGK;NQVAMNPTNTVFDAK;SFYPEEVSSMVLTK;SINPDEAVAYGAAVQAAILSGDK;SKGPAVGIDLGTTYSCVGVFQHGK;SQIHDIVLVGGSTR;STAGDTHLGGEDFDNR;TTPSYVAFTDTER;TVTNAVVTVPAYFNDSQR	sp|P11142|HSP7C_HUMAN Heat shock cognate 71 kDa protein OS=Homo sapiens OX=9606 GN=HSPA8 PE=1 SV=1	2.22e-05	0.0197	6.8	5.26e-05	7.9	0.086	-1.7	0.0411	-1.7	0.023	-2	0.535	0.2	0.0218	6.8	0.000388	7.6	0.678	-0.8	14.6742	13.7313	14.501	14.2838	14.2754	13.5978	15.5428	16.9936	15.4785	24.6504	19.2463	19.3822	21.5026	22.6325	21.581	15.259	13.2095	14.2989
Q2M3V2	Ankyrin repeat domain-containing protein SOWAHA	SOWAHA	RDFMSGFTALHWAAK	sp|Q2M3V2|SWAHA_HUMAN Ankyrin repeat domain-containing protein SOWAHA OS=Homo sapiens OX=9606 GN=SOWAHA PE=1 SV=4	0.00775228	0.0324	-3.8	0.0642	-4.3	0.0292	-4.8	0.567	0.3	0.982	0	0.68	0.3	0.5	1.3	0.828	0.5	0.682	0.8	22.6745	23.768	22.7891	23.0711	23.714	21.4293	22.8626	22.0507	23.3557	18.7193	21.4729	17.7299	15.6932	21.0139	18.6958	20.1192	15.3981	18.4502
P08514	Integrin alpha-IIb;Integrin alpha-IIb heavy chain;Integrin alpha-IIb light chain, form 1;Integrin alpha-IIb light chain, form 2	ITGA2B	AEGGQCPSLLFDLR;ALSNVEGFER;ASVQLLVQDSLNPAVK;DGYNDIAVAAPYGGPSGR;EQNSLDSWGPK;FGSAIAPLGDLDR;GAVDIDDNGYPDLIVGAYGANQVAVYR;GEAQVWTQLLR;GNSFPASLVVAAEEGER;GPHALGAPSLLLTGTQLYGR;NRPPLEEDDEEGE;NVGSQTLQTFK;SRPSQVLDSPFPTGSAFGFSLR;TLGPSQEETGGVFLCPWR;TPVGSCFLAQPESGR;TPVGSCFLAQPESGRR;TPVSCFNIQMCVGATGHNIPQK;VLLLGSQQAGTTLNLDLGGK	sp|P08514|ITA2B_HUMAN Integrin alpha-IIb OS=Homo sapiens OX=9606 GN=ITGA2B PE=1 SV=3	0.0020953	0.0699	7.8	0.00796	8.5	0.281	-1.1	0.305	-1.3	0.702	-0.6	0.6	-0.8	0.0712	7.5	0.00265	9	0.685	-1.5	13.4071	13.1397	10.9756	15.4621	12.1529	12.1944	15.0903	14.1176	12.2885	26.4183	16.8915	17.5542	22.8953	19.094	23.2664	13.1784	12.6174	12.5432
P06733	Alpha-enolase	ENO1	AAVPSGASTGIYEALELR;DATNVGDEGGFAPNILENK;FTASAGIQVVGDDLTVTNPK;FTASAGIQVVGDDLTVTNPKR;GNPTVEVDLFTSK;HIADLAGNSEVILPVPAFNVINGGSHAGNK;IGAEVYHNLK;SCNCLLLK;VNQIGSVTESLQACK;YISPDQLADLYK	sp|P06733|ENOA_HUMAN Alpha-enolase OS=Homo sapiens OX=9606 GN=ENO1 PE=1 SV=2	0.000141633	0.117	4.3	3.2e-05	5.2	0.0953	-1.4	0.247	2.1	0.0274	1.9	0.896	0.2	0.00928	7.8	2.94e-05	8.5	0.692	-0.7	19.293	14.8847	19.1238	17.6813	17.7798	17.2312	15.6989	14.7707	16.5927	25.3016	20.2878	20.6541	22.5481	23.1422	22.6285	13.6487	14.8601	14.4177
P06727	Apolipoprotein A-IV	APOA4	AKIDQNVEELK;AKIDQNVEELKGR;ALVQQMEQLR;DKVNSFFSTFK;DKVNSFFSTFKEK;DLRDKVNSFFSTFK;ENADSLQASLRPHADELK;IDQNVEELK;ISASAEELR;KLVPFATELHER;LGEVNTYAGDLQK;LGPHAGDVEGHLSFLEK;LKEEIGKELEELR;LLPHANEVSQK;RVEPYGENFNK;SELTQQLNALFQDK;SLAELGGHLDQQVEEFR;SLAELGGHLDQQVEEFRR;SLAPYAQDTQEK;VLRENADSLQASLRPHADELK	sp|P06727|APOA4_HUMAN Apolipoprotein A-IV OS=Homo sapiens OX=9606 GN=APOA4 PE=1 SV=4	0.00141466	0.0219	-3.3	0.0191	-3.4	0.0395	-1.3	0.22	0.8	0.487	0.5	0.731	0.3	0.226	-1.2	0.0929	-1.6	0.694	0.4	24.3023	25.1934	23.4039	24.3401	24.8956	22.7522	22.9823	23.7574	23.671	21.7955	21.6523	19.4688	20.0505	21.822	19.7923	22.3139	22.6944	21.4805
P24844	Myosin regulatory light polypeptide 9	MYL9	ATSNVFAMFDQSQIQEFK;EDLHDMLASLGK;FTDEEVDEMYR;GNFNYVEFTR;LNGTDPEDVIR;NAFACFDEEASGFIHEDHLR	sp|P24844|MYL9_HUMAN Myosin regulatory light polypeptide 9 OS=Homo sapiens OX=9606 GN=MYL9 PE=1 SV=4	0.000146976	0.0351	5.5	0.00135	6.3	0.478	-0.7	0.976	0	0.905	-0.1	0.922	0.1	0.028	6.2	0.000827	6.9	0.701	-0.7	15.4891	15.8759	14.3385	16.489	14.8199	14.1331	14.2428	15.6681	15.8595	24.1511	18.6748	19.4852	21.0517	22.2529	21.1728	15.872	14.2835	13.6602
P01024	Complement C3;Complement C3 beta chain;C3-beta-c;Complement C3 alpha chain;C3a anaphylatoxin;Acylation stimulating protein;Complement C3b alpha chain;Complement C3c alpha chain fragment 1;Complement C3dg fragment;Complement C3g fragment;Complement C3d fragment;Complement C3f fragment;Complement C3c alpha chain fragment 2	C3	AAVYHHFISDGVR;AAVYHHFISDGVRK;ACEPGVDYVYK;ADIGCTPGSGKDYAGVFSDAGLTFTSSSGQQTAQR;AGDFLEANYMNLQR;AKDQLTCNKFDLK;APSTWLTAYVVK;AYYENSPQQVFSTEFEVK;CAEENCFIQK;DICEEQVNSLPGSITK;DQLTCNKFDLK;DSCVGSLVVK;DTWVEHWPEEDECQDEENQK;DYAGVFSDAGLTFTSSSGQQTAQR;EDIPPADLSDQVPDTESETR;EGVQKEDIPPADLSDQVPDTESETR;ENEGFTVTAEGK;EVVADSVWVDVK;EYVLPSFEVIVEPTEK;FISLGEACKK;FYHPEKEDGKLNK;FYYIYNEK;GQGTLSVVTMYHAK;GYTQQLAFRQPSSAFAAFVK;HQQT…	sp|P01024|CO3_HUMAN Complement C3 OS=Homo sapiens OX=9606 GN=C3 PE=1 SV=2	0.0018188	0.0452	-1.8	0.008	-2.2	0.363	-0.3	0.17	0.5	0.245	0.5	0.847	-0.1	0.15	-1.1	0.0151	-1.4	0.701	0.3	25.4463	25.32	25.057	25.783	25.4401	24.7932	24.556	24.5964	25.3118	24.6298	23.1807	22.4937	23.0746	23.7602	22.5825	24.6773	24.5653	24.4365
P01871	Ig mu chain C region	IGHM	EGKQVGSGVTTDQVQAEAK;ESGPTTYKVTSTLTIK;FTCTVTHTDLPSPLK;FTCTVTHTDLPSPLKQTISRPK;GVALHRPDVYLLPPAR;LICQATGFSPR;QIQVSWLR;QVGSGVTTDQVQAEAK;SKLICQATGFSPR;VFAIPPSFASIFLTK;YAATSQVLLPSK;YAATSQVLLPSKDVMQGTDEHVVCK;YFAHSILTVSEEEWNTGETYTCVVAHEALPNR;YVTSAPMPEPQAPGR	sp|P01871|IGHM_HUMAN Immunoglobulin heavy constant mu OS=Homo sapiens OX=9606 GN=IGHM PE=1 SV=5	0.00714048	0.0458	-2.5	0.0334	-2.6	0.0425	-1.3	0.319	0.6	0.631	0.3	0.759	0.2	0.493	-0.6	0.211	-1	0.702	0.4	28.2714	28.0961	26.8318	28.5582	27.3939	26.5126	27.2782	26.7323	27.4685	26.7195	24.7395	24.384	24.6119	25.9774	24.1242	26.5815	25.3145	25.7914
P07195	L-lactate dehydrogenase B chain	LDHB	IVADKDYSVTANSK;LIAPVAEEEATVPNNK;MVVESAYEVIK;SADTLWDIQK;VIGSGCNLDSAR	sp|P07195|LDHB_HUMAN L-lactate dehydrogenase B chain OS=Homo sapiens OX=9606 GN=LDHB PE=1 SV=2	7.88e-05	0.0543	5.6	8.39e-05	7.1	0.0139	-2.2	0.741	-0.3	0.199	-0.9	0.491	0.6	0.0187	7.6	1.96e-05	8.4	0.704	-0.8	16.8223	14.6948	16.873	16.2027	15.2651	15.1199	16.1228	15.8042	17.3819	25.6483	19.2573	20.4138	23.0904	22.4913	22.1664	13.9079	14.0292	14.6614
P68133;P68032;P62736;P63267	Actin, alpha skeletal muscle;Actin, alpha cardiac muscle 1;Actin, aortic smooth muscle;Actin, gamma-enteric smooth muscle	ACTA1;ACTC1;ACTA2;ACTG2	AGFAGDDAPR;AVFPSIVGRPR;DSYVGDEAQSK;DSYVGDEAQSKR;EITALAPSTMK;HQGVMVGMGQK;IKIIAPPERK;IWHHTFYNELR;SYELPDGQVITIGNER;YPIEHGIITNWDDMEK	sp|P68133|ACTS_HUMAN Actin, alpha skeletal muscle OS=Homo sapiens OX=9606 GN=ACTA1 PE=1 SV=1;sp|P68032|ACTC_HUMAN Actin, alpha cardiac muscle 1 OS=Homo sapiens OX=9606 GN=ACTC1 PE=1 SV=1;sp|P62736|ACTA_HUMAN Actin, aortic smooth muscle OS=Homo sapiens OX=9	1.99e-05	0.0263	5.9	0.00323	6.2	0.0623	-1.6	0.241	0.9	0.162	1.4	0.47	-0.5	0.00788	8.4	0.000327	9.2	0.707	-0.8	17.9135	17.0968	18.0091	18.8177	17.0161	18.7619	17.1124	15.6137	17.5739	26.9489	21.4535	22.3836	23.3099	25.866	23.8738	14.8341	15.4947	15.1879
P00338	L-lactate dehydrogenase A chain	LDHA	ATLKDQLIYNLLK;EVHKQVVESAYEVIK;QVVESAYEVIK;SADTLWGIQK;VIGSGCNLDSAR	sp|P00338|LDHA_HUMAN L-lactate dehydrogenase A chain OS=Homo sapiens OX=9606 GN=LDHA PE=1 SV=2	0.00163526	0.105	4.2	0.000343	4.7	0.0224	-2.1	0.796	-0.3	0.0533	-1.4	0.377	1.1	0.0283	6	0.000325	5.3	0.716	0.7	13.8412	17.4056	14.8115	14.5119	13.4427	14.7205	15.7406	15.0178	16.2271	22.9812	17.4102	18.3532	19.0559	18.6797	18.9899	13.1788	13.1456	14.499
P01860	Ig gamma-3 chain C region	IGHG3	CKVSNKALPAPIEK;CPAPELLGGPSVFLFPPKPK;EPQVYTLPPSR;GPSVFPLAPCSR;NQVSLTCLVK;SCDTPPPCPR;STSGGTAALGCLVK;TKGQPREPQVYTLPPSR;TPEVTCVVVDVSHEDPEVQFK;TPLGDTTHTCPR;VELKTPLGDTTHTCPR;VSNKALPAPIEK;VVSVLTVLHQDWLNGK;VVSVLTVLHQDWLNGKEYK;WQQGNIFSCSVMHEALHNR;WYVDGVEVHNAK	sp|P01860|IGHG3_HUMAN Immunoglobulin heavy constant gamma 3 OS=Homo sapiens OX=9606 GN=IGHG3 PE=1 SV=3	0.0192015	0.0635	-1.9	0.0307	-2.3	0.652	-0.2	0.156	0.9	0.187	0.9	0.874	-0.1	0.346	-0.8	0.14	-1.1	0.716	0.4	25.7252	26.2808	25.4696	26.1941	26.4162	25.1049	24.1178	25.3284	25.462	24.9815	24.2524	22.6332	23.4164	24.6785	22.7155	24.764	25.1066	24.3327
P36955	Pigment epithelium-derived factor	SERPINF1	LAAAVSNFGYDLYR;LQSLFDSPDFSK;TSLEDFYLDEER;YGLDSDLSCK	sp|P36955|PEDF_HUMAN Pigment epithelium-derived factor OS=Homo sapiens OX=9606 GN=SERPINF1 PE=1 SV=4	0.00605065	0.0926	-1.8	0.0284	-2.1	0.013	-1.9	0.213	0.5	0.327	0.5	0.991	0	0.474	0.7	0.646	0.3	0.717	0.4	20.9803	21.3956	20.7182	21.4691	21.3228	20.2862	20.0387	20.3197	21.089	20.4268	19.5682	17.7702	18.5746	19.8981	18.197	19.1021	18.6461	18.0229
P16109	P-selectin	SELP	LEGPNNVECTTSGR;NNEDCVEIYIK;STCQFICDEGYSLSGPER;YTDLVAIQNK	sp|P16109|LYAM3_HUMAN P-selectin OS=Homo sapiens OX=9606 GN=SELP PE=1 SV=4	0.0133146	0.133	3.8	0.000111	4.2	0.267	-1.8	0.439	-1	0.422	-0.6	0.745	-0.3	0.101	4.7	0.0123	5.4	0.718	-0.7	15.98	16.4257	13.5898	15.9179	15.2281	15.7983	16.0918	15.2146	17.5555	22.6677	16.504	18.2966	19.8178	20.2055	19.5871	12.4515	16.7088	14.2516
P01876	Ig alpha-1 chain C region	IGHA1	DASGVTFTWTPSSGK;DASGVTFTWTPSSGKSAVQGPPER;DLCGCYSVSSVLPGCAEPWNHGK;EKYLTWASR;GDTFSCMVGHEALPLAFTQK;KGDTFSCMVGHEALPLAFTQK;NFPPSQDASGDLYTTSSQLTLPATQCLAGK;QEPSQGTTTFAVTSILR;SAVQGPPERDLCGCYSVSSVLPGCAEPWNHGK;SGNTFRPEVHLLPPPSEELALNELVTLTCLAR;TFTCTAAYPESK;TFTCTAAYPESKTPLTATLSK;TPLTATLSK;WLQGSQELPR	sp|P01876|IGHA1_HUMAN Immunoglobulin heavy constant alpha 1 OS=Homo sapiens OX=9606 GN=IGHA1 PE=1 SV=3	0.00558988	0.00892	-2.7	0.00556	-2.8	0.469	-0.8	0.375	1	0.403	0.9	0.78	0.1	0.181	-0.9	0.144	-1.1	0.728	0.2	27.8055	28.4907	29.2206	28.0809	28.6277	28.4158	26.1846	26.8463	29.3514	26.5273	25.1427	25.632	24.5577	26.2168	25.8082	26.1918	26.3837	27.3413
P04180	Phosphatidylcholine-sterol acyltransferase	LCAT	LAGYLHTLVQNLVNNGYVR;SSGLVSNAPGVQIR;TYIYDHGFPYTDPVGVLYEDGDDTVATR	sp|P04180|LCAT_HUMAN Phosphatidylcholine-sterol acyltransferase OS=Homo sapiens OX=9606 GN=LCAT PE=1 SV=1	0.0462611	0.0646	-2.9	0.0196	-3.3	0.188	-2.8	0.573	0.4	0.74	0.2	0.748	0.2	0.912	0.2	0.885	-0.3	0.728	0.5	19.1072	20.1273	19.9082	19.9829	19.8371	18.8295	19.1925	18.3205	20.3895	18.9949	15.4238	15.9313	15.6868	17.8376	15.2933	17.6907	18.6253	13.3359
O15144	Actin-related protein 2/3 complex subunit 2	ARPC2	DNTINLIHTFR;YFQFQEEGK	sp|O15144|ARPC2_HUMAN Actin-related protein 2/3 complex subunit 2 OS=Homo sapiens OX=9606 GN=ARPC2 PE=1 SV=1	2.94e-05	0.0105	4.9	0.00163	4.8	0.929	-0.1	0.498	-0.4	0.902	0.1	0.53	-0.5	0.0167	4.5	0.000913	4.9	0.73	-0.4	15.5234	14.7962	14.3503	16.5325	14.4873	15.0854	14.5766	15.3324	15.9125	21.77	18.6536	18.814	20.0166	20.44	19.9187	15.837	14.1492	15.6481
P0DOX2;P01877	Ig alpha-2 chain C region	IGHA2	AEDTAVYYCAR;DASGATFTWTPSSGK;DLCGCYSVSSVLPGCAQPWNHGETFTCTAAHPELK;EKYLTWASR;GTTVTVSSASPTSPK;NTVYLQMNSLR;SGNTFRPEVHLLPPPSEELALNELVTLTCLAR;WLQGSQELPR	sp|P0DOX2|IGA2_HUMAN Immunoglobulin alpha-2 heavy chain OS=Homo sapiens OX=9606 PE=1 SV=2;sp|P01877|IGHA2_HUMAN Immunoglobulin heavy constant alpha 2 OS=Homo sapiens OX=9606 GN=IGHA2 PE=1 SV=5	0.0134262	0.0233	-2.6	0.00119	-2.1	0.8	-0.3	0.374	0.9	0.468	0.7	0.525	0.2	0.139	-1.4	0.0574	-1.2	0.731	-0.3	23.464	22.8447	23.6743	23.3414	22.8772	23.1722	21.2749	21.9177	24.1097	21.9861	19.6427	20.5727	20.6129	21.0044	21.3768	21.4075	22.4818	22.6474
P25105	Platelet-activating factor receptor	PTAFR	MEPHDSSHMDSEFR	sp|P25105|PTAFR_HUMAN Platelet-activating factor receptor OS=Homo sapiens OX=9606 GN=PTAFR PE=1 SV=1	0.0113054	0.0246	-1.6	0.0065	-1.7	0.733	-0.2	0.232	0.9	0.208	0.8	0.849	0.1	0.3	-0.5	0.197	-0.6	0.733	0.1	22.1308	21.2338	20.9924	21.645	21.236	21.2491	21.1402	19.5574	21.0484	20.1749	20.1392	19.29	20.243	19.2459	19.6668	20.8311	19.8016	20.4601
P07237	Protein disulfide-isomerase	P4HB	THILLFLPK;VDATEESDLAQQYGVR;YKPESEELTAER	sp|P07237|PDIA1_HUMAN Protein disulfide-isomerase OS=Homo sapiens OX=9606 GN=P4HB PE=1 SV=3	0.000207343	0.0269	5	0.0013	5.6	0.65	-0.4	0.64	-0.4	0.634	-0.5	0.895	0.1	0.0283	5	0.000271	5.5	0.736	-0.5	14.5599	14.7075	15.5465	15.7707	13.5296	15.2012	16.6589	15.5957	13.8746	22.772	18.5355	18.4539	20.4829	20.7336	20.102	14.9621	14.1892	15.6377
P04406	Glyceraldehyde-3-phosphate dehydrogenase	GAPDH	AENGKLVINGNPITIFQER;GALQNIIPASTGAAK;IISNASCTTNCLAPLAK;LISWYDNEFGYSNR;LVINGNPITIFQER;VIHDNFGIVEGLMTTVHAITATQK;VPTANVSVVDLTCR	sp|P04406|G3P_HUMAN Glyceraldehyde-3-phosphate dehydrogenase OS=Homo sapiens OX=9606 GN=GAPDH PE=1 SV=3	7.91e-06	0.194	2.5	0.00116	4.5	0.112	-1.1	0.00327	4.4	0.00762	2.9	0.132	1.5	0.00631	8	7.02e-05	8.5	0.746	-0.5	21.0811	19.2249	21.1721	19.5496	19.3816	17.981	15.5973	16.6446	15.9325	25.8809	21.2133	21.841	23.1809	23.9315	23.3609	14.3598	14.6616	15.8305
P17066;P48741	Heat shock 70 kDa protein 6;Putative heat shock 70 kDa protein 7	HSPA6;HSPA7	FEELCSDLFR;IINEPTAAAIAYGLDR;LLQDFFNGK;TTPSYVAFTDTER;VEILANDQGNR	sp|P17066|HSP76_HUMAN Heat shock 70 kDa protein 6 OS=Homo sapiens OX=9606 GN=HSPA6 PE=1 SV=2;sp|P48741|HSP77_HUMAN Putative heat shock 70 kDa protein 7 OS=Homo sapiens OX=9606 GN=HSPA7 PE=5 SV=2	0.00294492	0.103	4.6	0.00187	5.8	0.723	-0.4	0.813	0.4	0.738	-0.3	0.666	0.6	0.0559	5.3	0.0075	6	0.746	-0.7	13.6859	17.4895	17.5019	16.26	14.858	15.6975	17.0153	14.9085	15.6846	24.261	18.8225	19.2494	22.5145	21.6109	20.1623	15.2964	13.7889	17.1978
P02679	Fibrinogen gamma chain	FGG	AIQLTYNPDESSKPNMIDAATLK;ASTPNGYDNGIIWATWK;CHAGHLNGVYYQGGTYSK;DNCCILDER;DTVQIHDITGK;EGFGHLSPTGTTEFWLGNEK;FGSYCPTTCGIADFLSTYQTK;IHLISTQSAIPYALR;QSGLYFIKPLK;VAQLEAQCQEPCK;VAQLEAQCQEPCKDTVQIHDITGK;VELEDWNGR;YEASILTHDSSIR;YLQEIYNSNNQK	sp|P02679|FIBG_HUMAN Fibrinogen gamma chain OS=Homo sapiens OX=9606 GN=FGG PE=1 SV=3	2.63e-05	0.0207	4.9	0.00696	5.1	0.00105	7.1	0.591	-0.7	0.636	-0.5	0.846	-0.2	0.0348	-2.9	0.044	-2.5	0.749	-0.4	13.8758	17.2457	14.9623	15.299	14.7735	16.7279	14.7051	16.2273	17.3477	21.8131	20.1327	18.8123	19.1037	21.7687	21.1006	22.5538	23.2805	23.6707
P00491	Purine nucleoside phosphorylase	PNP	ANHEEVLAAGK;DHINLPGFSGQNPLRGPNDER;HRPQVAIICGSGLGGLTDK;LGADAVGMSTVPEVIVAR;NTAEWLLSHTK	sp|P00491|PNPH_HUMAN Purine nucleoside phosphorylase OS=Homo sapiens OX=9606 GN=PNP PE=1 SV=2	0.000331337	0.0396	5.7	0.00389	6.1	0.544	-0.4	0.765	-0.3	0.881	-0.2	0.922	-0.1	0.028	5.7	3.81e-05	6.3	0.751	-0.6	16.1238	15.713	13.2911	16.956	15.149	13.4436	15.0665	14.7806	16.2308	24.0473	18.6071	19.5699	21.2533	21.5526	21.131	14.8969	14.5659	15.5596
P40926	Malate dehydrogenase, mitochondrial	MDH2	GYLGPEQLPDCLK;IFGVTTLDIVR;LTLYDIAHTPGVAADLSHIETK;SQETECTYFSTPLLLGK;VAVLGASGGIGQPLSLLLK	sp|P40926|MDHM_HUMAN Malate dehydrogenase, mitochondrial OS=Homo sapiens OX=9606 GN=MDH2 PE=1 SV=3	4.13e-05	0.007	5.2	0.00513	3.9	0.0234	-2.1	0.028	-2.2	0.146	-1.2	0.237	-1	0.00648	5.2	0.00165	4.8	0.753	0.3	13.4167	15.0396	14.029	14.6862	16.1276	14.5516	17.0965	15.624	16.2159	20.9573	19.1948	17.856	18.2123	19.8681	18.8999	14.8895	13.4329	14.1889
P07357	Complement component C8 alpha chain	C8A	AIDEDCSQYEPIPGSQK;HLVCNGDQDCLDGSDEDDCEDVR;LGSLGAACEQTQTEGAK;QAQCGQDFQCK;SLLQPNKFGGTICSGDIWDQASCSSSTTCVR	sp|P07357|CO8A_HUMAN Complement component C8 alpha chain OS=Homo sapiens OX=9606 GN=C8A PE=1 SV=2	0.000540129	0.0186	-2.6	0.00602	-2.7	0.0434	-1.4	0.333	0.5	0.632	0.3	0.742	0.2	0.369	-0.7	0.0703	-1	0.753	0.2	22.2708	22.1148	21.5419	22.259	22.2319	20.9093	21.4477	20.8836	22.1681	18.3076	20.5392	19.2168	18.9815	19.5807	18.8037	20.1737	19.4996	20.5733
Q15555	Microtubule-associated protein RP/EB family member 2	MAPRE2	EIELLCQEHGQENDDLVQR;SDKDLETQVIQLNEQVHSLK	sp|Q15555|MARE2_HUMAN Microtubule-associated protein RP/EB family member 2 OS=Homo sapiens OX=9606 GN=MAPRE2 PE=1 SV=1	9.94e-05	0.0131	6.3	0.00284	6.3	0.252	-1.4	0.315	-1.3	0.601	-0.8	0.584	-0.6	0.0108	6.5	0.00018	7	0.757	-0.5	15.0024	13.7375	13.6401	13.6241	16.2997	14.118	13.3637	16.1232	16.8392	23.3112	19.0556	19.0205	20.1754	21.89	20.8225	13.8015	14.276	13.9585
P00441	Superoxide dismutase [Cu-Zn]	SOD1	DGVADVSIEDSVISLSGDHCIIGR;GDGPVQGIINFEQK;GLTEGLHGFHVHEFGDNTAGCTSAGPHFNPLSR;HVGDLGNVTADK	sp|P00441|SODC_HUMAN Superoxide dismutase [Cu-Zn] OS=Homo sapiens OX=9606 GN=SOD1 PE=1 SV=2	0.00952763	0.194	3.6	0.000321	5	0.578	-0.8	0.6	1.2	0.592	-0.7	0.313	1.9	0.0286	5.6	0.00044	5	0.759	0.5	18.8676	13.6487	18.1764	14.4348	15.3352	15.1778	17.642	16.1619	13.3768	23.717	19.2576	18.5138	20.6058	19.6745	19.5735	14.663	14.5532	15.6129
P00751	Complement factor B;Complement factor B Ba fragment;Complement factor B Bb fragment	CFB	AIHCPRPHDFENGEYWPR;ALFVSEEEKK;ALRLPPTTTCQQQK;CLVNLIEK;DAQYAPGYDKVK;EAGIPEFYDYDVALIK;EKLQDEDLGFL;FLCTGGVSPYADPNTCR;FLCTGGVSPYADPNTCRGDSGGPLIVHKR;GTDYHKQPWQAK;KCLVNLIEK;LEDSVTYHCSR;LKYGQTIRPICLPCTEGTTR;LLQEGQALEYVCPSGFYPYPVQTR;QLNEINYEDHK;VKDISEVVTPR;VSEADSSNADWVTK;WSGQTAICDNGAGYCSNPGIPIGTR;WSGQTAICDNGAGYCSNPGIPIGTRK;YGLVTYATYPK;YGQTIRPICLPCTEGTTR	sp|P00751|CFAB_HUMAN Complement factor B OS=Homo sapiens OX=9606 GN=CFB PE=1 SV=2	0.00326789	0.0278	-2.6	0.0223	-2.6	0.0764	-1.1	0.159	1	0.336	0.7	0.592	0.3	0.528	-0.5	0.264	-0.8	0.759	0.3	24.4453	25.2765	23.9728	24.5528	24.7626	23.375	22.8599	23.4237	24.3793	23.1244	21.8852	20.7608	21.0895	22.7767	21.0257	22.7075	22.4605	22.0687
Q7Z406	Myosin-14	MYH14	CNGVLEGIR;EDQSILCTGESGAGK;EEELQAALAR;EQADFALEALAK;FDQLLAEEK;KEEELQAALAR;KFDQLLAEEK;QLLQANPILEAFGNAK	sp|Q7Z406|MYH14_HUMAN Myosin-14 OS=Homo sapiens OX=9606 GN=MYH14 PE=1 SV=2	0.00101446	0.0628	5.4	0.00343	6.5	0.846	-0.1	0.943	-0.1	0.147	-1.7	0.354	1.6	0.0358	5.4	0.00139	4.8	0.76	0.6	18.2057	15.1563	13.983	15.9857	13.2853	13.1772	15.3831	15.8753	16.3798	24.5152	20.0862	18.9548	20.0227	21.5793	20.221	15.7153	15.1873	16.4473
P06576	ATP synthase subunit beta, mitochondrial	ATP5B	AIAELGIYPAVDPLDSTSR;FTQAGSEVSALLGR;LVLEVAQHLGESTVR	sp|P06576|ATPB_HUMAN ATP synthase subunit beta, mitochondrial OS=Homo sapiens OX=9606 GN=ATP5F1B PE=1 SV=3	0.00123576	0.02	3.9	0.0219	3.4	0.646	-0.4	0.514	-0.7	0.918	0.1	0.52	-0.8	0.0129	3.6	0.00881	3.8	0.762	-0.3	16.3138	14.477	13.4735	16.9112	15.2402	14.4456	15.9373	14.499	15.8776	19.8579	17.9932	18.0399	17.9463	19.9296	18.8324	15.8909	14.0036	15.3335
P63261	Actin, cytoplasmic 2;Actin, cytoplasmic 2, N-terminally processed	ACTG1	AGFAGDDAPR;AVFPSIVGRPR;CPEALFQPSFLGMESCGIHETTFNSIMK;DLYANTVLSGGTTMYPGIADR;DSYVGDEAQSK;DSYVGDEAQSKR;EEEIAALVIDNGSGMCK;EITALAPSTMK;EKLCYVALDFEQEMATAASSSSLEK;GYSFTTTAER;HQGVMVGMGQK;IKIIAPPERK;IWHHTFYNELR;KDLYANTVLSGGTTMYPGIADR;LCYVALDFEQEMATAASSSSLEK;QEYDESGPSIVHR;QEYDESGPSIVHRK;SYELPDGQVITIGNER;TTGIVMDSGDGVTHTVPIYEGYALPHAILR;VAPEEHPVLLTEAPLNPK	sp|P63261|ACTG_HUMAN Actin, cytoplasmic 2 OS=Homo sapiens OX=9606 GN=ACTG1 PE=1 SV=1	0.000768103	0.051	4.4	0.00239	4.7	0.96	0	0.653	0.5	0.613	-0.3	0.419	0.8	0.029	5	0.00739	4.5	0.763	0.5	14.7084	16.9593	14.1346	14.8885	13.996	14.4898	14.4463	14.083	15.8047	22.3904	18.4933	18.1865	18.6082	20.4941	18.5156	13.9718	14.2823	15.9519
P10909	Clusterin;Clusterin beta chain;Clusterin alpha chain	CLU	ASSIIDELFQDR;EILSVDCSTNNPSQAK;EIQNAVNGVK;ELDESLQVAER;IDSLLENDR;KTLLSNLEEAK;KTLLSNLEEAKK;LFDSDPITVTVPVEVSR;RPHFFFPK;TLLSNLEEAK;TLLSNLEEAKK;VTTVASHTSDSDVPSGVTEVVVK;YVNKEIQNAVNGVK	sp|P10909|CLUS_HUMAN Clusterin OS=Homo sapiens OX=9606 GN=CLU PE=1 SV=1	0.00787987	0.0695	-2.3	0.0157	-2.4	0.0506	-0.8	0.0659	0.8	0.259	0.5	0.588	0.3	0.508	-0.7	0.131	-1	0.768	0.3	24.8498	24.9473	24.1277	24.6786	24.799	23.6655	23.6067	23.7544	24.1989	24.0441	21.962	20.985	21.6168	22.936	21.4764	23.3584	23.1407	22.5298
P09211	Glutathione S-transferase P	GSTP1	AFLASPEYVNLPINGNGK;AFLASPEYVNLPINGNGKQ;ALPGQLKPFETLLSQNQGGK;EEVVTVETWQEGSLK;FQDGDLTLYQSNTILR;LKAFLASPEYVNLPINGNGKQ;MLLADQGQSWK;PPYTVVYFPVR;YISLIYTNYEAGK	sp|P09211|GSTP1_HUMAN Glutathione S-transferase P OS=Homo sapiens OX=9606 GN=GSTP1 PE=1 SV=2	0.000974735	0.334	1.9	0.000749	5.2	0.416	-0.9	0.0519	2.6	0.896	-0.1	0.00205	2.7	0.0394	5.4	0.0007	5.9	0.772	-0.6	19.0333	19.7044	18.8395	17.032	16.3609	16.1311	18.3827	15.4234	16.1076	24.5407	18.8827	19.9359	21.0255	22.6327	21.3823	15.5691	15.1741	16.5083
P01023	Alpha-2-macroglobulin	A2M	AAQVTIQSSGTFSSK;AGAFCLSEDAGLGISSTASLR;AIGYLNTGYQR;ALLAYAFALAGNQDK;ALLAYAFALAGNQDKR;AVDQSVLLMKPDAELSASSVYNLLPEK;DNSVHWERPQKPK;DTVIKPLLVEPEGLEK;EEFPFALGVQTLPQTCDEPK;EQAPHCICANGR;EQAPHCICANGRQTVSWAVTPK;ETTFNSLLCPSGGEVSEELSLK;ETTFNSLLCPSGGEVSEELSLKLPPNVVEESAR;FEVQVTVPK;FSGQLNSHGCFYQQVK;GEAFTLKATVLNYLPK;GHFSISIPVK;GHFSISIPVKSDIAPVAR;GVPIPNKVIFIR;HNVYINGITYTPVSSTNEK;HYDGSYSTFGER;IAQWQSFQLEGGLK;IAQWQSFQ…	sp|P01023|A2MG_HUMAN Alpha-2-macroglobulin OS=Homo sapiens OX=9606 GN=A2M PE=1 SV=3	0.00102427	0.00328	-2.5	0.0205	-2.1	0.535	-0.3	0.205	0.8	0.338	0.6	0.421	0.2	0.0263	-1.3	0.106	-1.2	0.773	-0.2	27.4103	27.9331	27.9503	27.6767	27.7528	27.198	26.1377	26.9801	27.8239	25.6141	25.6558	24.5759	24.9535	26.5334	24.9464	26.3055	26.8794	26.7085
O43396	Thioredoxin-like protein 1	TXNL1	AGCECLNESDEHGFDNCLR;VGVKPVGSDPDFQPELSGAGSR	sp|O43396|TXNL1_HUMAN Thioredoxin-like protein 1 OS=Homo sapiens OX=9606 GN=TXNL1 PE=1 SV=3	0.0352806	0.169	3.3	0.00186	3.3	0.125	-2.2	0.21	-1.3	0.0694	-1.8	0.482	0.6	0.114	4.3	0.0197	3.7	0.775	0.6	16.4918	15.282	14.445	14.1913	15.6807	14.6247	17.5767	16.8655	15.5414	22.5316	16.4426	17.2874	18.3325	17.9548	18.2221	16.3945	13.6404	13.2664
P0DOY2;P0DOY3;P0CF74	Ig lambda-6 chain C region	IGLC6	AAPSVTLFPPSSEELQANK;ADSSPVKAGVETTTPSK;AGVETTTPSKQSNNKYAASSYLSLTPEQWK;QSNNKYAASSYLSLTPEQWK;SHRSYSCQVTHEGSTVEK;SYSCQVTHEGSTVEK;YAASSYLSLTPEQWK	sp|P0DOY2|IGLC2_HUMAN Immunoglobulin lambda constant 2 OS=Homo sapiens OX=9606 GN=IGLC2 PE=1 SV=1;sp|P0DOY3|IGLC3_HUMAN Immunoglobulin lambda constant 3 OS=Homo sapiens OX=9606 GN=IGLC3 PE=1 SV=1;sp|P0CF74|IGLC6_HUMAN Immunoglobulin lambda constant 6 OS=Ho	0.0123173	0.00711	-2.3	0.00558	-1.7	0.761	-0.3	0.302	0.9	0.549	0.5	0.205	0.4	0.129	-1	0.136	-0.9	0.778	-0.1	26.3307	26.6337	27.1701	26.4032	26.4477	25.9859	24.9313	25.1412	27.2704	25.1871	24.1909	23.9862	24.1124	25.0587	24.6096	25.1611	25.0405	26.3103
Q13790	Apolipoprotein F	APOF	SGVQQLIQYYQDQK	sp|Q13790|APOF_HUMAN Apolipoprotein F OS=Homo sapiens OX=9606 GN=APOF PE=1 SV=2	0.000828081	0.044	-4.2	0.00199	-4.7	0.197	-0.9	0.281	0.6	0.458	0.7	0.957	0	0.138	-2.7	0.000256	-3.1	0.784	0.4	20.5035	20.2695	20.2814	19.7862	21.6743	19.7048	18.7679	19.924	20.4681	19.0179	15.0123	14.4019	15.5584	15.8838	15.7145	18.9009	19.2526	18.4281
Q8WZ42	Titin	TTN	FEKDGSIHRLIIK;VTEMLEYPDYELDER	sp|Q8WZ42|TITIN_HUMAN Titin OS=Homo sapiens OX=9606 GN=TTN PE=1 SV=4	0.0192458	0.104	-2.1	0.0334	-2.9	0.0572	-1.6	0.718	0.2	0.473	0.7	0.574	-0.5	0.802	-0.3	0.4	-0.6	0.786	0.3	23.428	24.0625	23.1135	24.4277	25.1654	22.5361	22.7261	23.0759	24.1929	22.8829	21.8249	19.6319	21.6837	21.5244	20.2041	21.5301	22.5226	21.1258
P07437;P68371;P04350;Q9BVA1;Q13885	Tubulin beta chain;Tubulin beta-4B chain;Tubulin beta-4A chain;Tubulin beta-2B chain;Tubulin beta-2A chain	TUBB;TUBB4B;TUBB4A;TUBB2B;TUBB2A	ISVYYNEATGGK;NSSYFVEWIPNNVK;SGPFGQIFRPDNFVFGQSGAGNNWAK	sp|P07437|TBB5_HUMAN Tubulin beta chain OS=Homo sapiens OX=9606 GN=TUBB PE=1 SV=2;sp|P68371|TBB4B_HUMAN Tubulin beta-4B chain OS=Homo sapiens OX=9606 GN=TUBB4B PE=1 SV=1;sp|P04350|TBB4A_HUMAN Tubulin beta-4A chain OS=Homo sapiens OX=9606 GN=TUBB4A PE=1 SV=	0.00497719	0.0795	4.5	0.00888	3.5	0.0357	-1.7	0.346	-1.1	0.454	-0.6	0.701	-0.5	0.0403	5.1	0.000902	4.6	0.789	0.5	12.8082	16.2144	14.9036	16.4513	14.2297	14.729	16.2747	15.083	15.9454	22.3771	16.9953	18.0437	18.2432	18.4769	19.2578	13.8598	13.4393	14.8584
P00488	Coagulation factor XIII A chain	F13A1	CGPASVQAIK;DGTHVVENVDATHIGK;EIRPNSTVQWEEVCRPWVSGHR;ETFDVTLEPLSFKK;FQEGQEEER;GTYIPVPIVSELQSGK;GVNLQEFLNVTSVHLFK;KDGTHVVENVDATHIGK;KETFDVTLEPLSFKK;LALETALMYGAK;MYVAVWTPYGVLR;STVLTIPEIIIK	sp|P00488|F13A_HUMAN Coagulation factor XIII A chain OS=Homo sapiens OX=9606 GN=F13A1 PE=1 SV=5	0.000156802	0.0247	6.8	0.000664	7.4	0.0711	2.1	0.484	-0.9	0.438	-0.9	0.984	0	0.098	3.9	0.000902	4.4	0.79	-0.5	14.3547	12.9002	15.614	14.4591	15.271	13.0745	13.8737	14.9318	16.6859	24.6842	19.0707	19.6378	21.8066	20.8473	22.3083	16.7584	17.4556	17.56
P05155	Plasma protease C1 inhibitor	SERPING1	DFTCVHQALK;GVTSVSQIFHSPDLAIR;KYPVAHFIDQTLK;LEDMEQALSPSVFK;LLDSLPSDTR;LVLLNAIYLSAK;TNLESILSYPK;TNLESILSYPKDFTCVHQALK	sp|P05155|IC1_HUMAN Plasma protease C1 inhibitor OS=Homo sapiens OX=9606 GN=SERPING1 PE=1 SV=2	0.00847238	0.0359	-3	0.0388	-2.9	0.182	-0.8	0.143	0.8	0.168	1	0.69	-0.3	0.214	-1.4	0.273	-1.1	0.79	-0.3	23.5876	23.6946	22.6971	23.8896	24.3781	22.5307	22.0076	22.8496	22.8266	21.77	20.6199	18.6832	20.7193	22.0416	19.3302	22.2935	22.0583	21.055
P47756	F-actin-capping protein subunit beta	CAPZB	DETVSDCSPHIANIGR;SGSGTMNLGGSLTR;STLNEIYFGK	sp|P47756|CAPZB_HUMAN F-actin-capping protein subunit beta OS=Homo sapiens OX=9606 GN=CAPZB PE=1 SV=5	0.005454	0.131	4	0.00269	5.6	0.439	-1.1	0.819	0.1	0.257	-0.9	0.246	1	0.0965	5.2	0.0121	5.8	0.791	-0.6	15.5313	14.7994	16.2362	13.4923	15.6625	14.3335	15.7481	14.8806	15.5773	23.6052	16.9131	18.0404	20.5679	18.9976	20.8123	16.1385	12.0795	14.833
P30101	Protein disulfide-isomerase A3	PDIA3	EATNPPVIQEEKPK;ELSDFISYLQR;FLQDYFDGNLKR;SEPIPESNDGPVK;VVVAENFDEIVNNENK	sp|P30101|PDIA3_HUMAN Protein disulfide-isomerase A3 OS=Homo sapiens OX=9606 GN=PDIA3 PE=1 SV=4	0.0117756	0.0838	5.2	0.00785	4.2	0.227	0.8	0.451	-0.9	0.651	-0.4	0.748	-0.4	0.162	3.6	0.00295	3	0.796	0.6	13.272	16.0515	12.8774	14.6585	15.8557	13.0237	15.6419	14.5669	14.6361	23.3442	17.4474	17.0194	18.2841	19.0207	18.8079	14.9317	15.8937	16.3087
P23229	Integrin alpha-6;Integrin alpha-6 heavy chain;Integrin alpha-6 light chain;Processed integrin alpha-6	ITGA6	EGCGDDNVCNSNLK;FGSCQQGVAATFTK;IEFDNDADPTSESK;LETTSNQDNLAPITAK	sp|P23229|ITA6_HUMAN Integrin alpha-6 OS=Homo sapiens OX=9606 GN=ITGA6 PE=1 SV=5	0.0489619	0.287	2.3	0.00456	4.3	0.781	-0.3	0.595	-0.5	0.091	-2	0.0866	1.5	0.334	2	0.0246	2.6	0.796	-0.5	15.4252	14.3263	15.7019	13.4243	14.638	12.9571	15.2219	17.0595	14.6307	20.9015	14.9018	16.4545	18.4897	16.8421	18.4849	15.2559	16.2627	14.6133
P50552	Vasodilator-stimulated phosphoprotein	VASP	EEIIEAFVQELR;VKQELLEEVKK;VQIYHNPTANSFR;WLPAGTGPQAFSR	sp|P50552|VASP_HUMAN Vasodilator-stimulated phosphoprotein OS=Homo sapiens OX=9606 GN=VASP PE=1 SV=3	0.000323844	0.0749	4.1	2.53e-05	5.8	0.282	-0.7	0.783	-0.1	0.00257	-1.4	0.0615	1.3	0.0548	4.6	0.001	5.1	0.799	-0.4	15.2985	14.4947	16.1426	14.1422	13.6919	14.2133	15.6176	15.1793	15.576	22.6235	17.4157	18.1085	20.1473	19.903	19.4386	14.8855	13.7302	15.6308
P41226	Ubiquitin-like modifier-activating enzyme 7	UBA7	VDGVAAALDSFQAR;VLVSGLQGLGAEVAK	sp|P41226|UBA7_HUMAN Ubiquitin-like modifier-activating enzyme 7 OS=Homo sapiens OX=9606 GN=UBA7 PE=1 SV=2	0.0294546	0.141	2.7	0.00948	3.6	0.92	-0.1	0.596	-0.5	0.414	-1	0.535	0.5	0.199	2.3	0.00145	2.6	0.811	-0.4	14.8522	14.2011	14.8586	14.4723	12.6845	15.1795	14.2395	14.3343	16.8731	20.0015	16.8539	15.0743	17.7839	17.9253	17.3353	14.7234	14.8094	15.6213
P02647	Apolipoprotein A-I;Proapolipoprotein A-I;Truncated apolipoprotein A-I	APOA1	AHVDALRTHLAPYSDELR;AHVDALRTHLAPYSDELRQR;AKPALEDLR;AKPALEDLRQGLLPVLESFK;AKVQPYLDDFQK;AKVQPYLDDFQKK;ARAHVDALRTHLAPYSDELR;ATEHLSTLSEK;DLATVYVDVLK;DLATVYVDVLKDSGR;DSGRDYVSQFEGSALGK;DYVSQFEGSALGK;EQLGPVTQEFWDNLEK;KWQEEMELYR;LAARLEALKENGGAR;LAEYHAKATEHLSTLSEK;LEALKENGGAR;LLDNWDSVTSTFSK;LREQLGPVTQEFWDNLEK;QGLLPVLESFK;QKVEPLRAELQEGAR;THLAPYSDELR;THLAPYSDELRQR;VEPLRAELQEGAR;VKDLATVYVDVLK;VKDLATVYVDVLKDSGR…	sp|P02647|APOA1_HUMAN Apolipoprotein A-I OS=Homo sapiens OX=9606 GN=APOA1 PE=1 SV=1	0.00958898	0.0287	-2	0.0217	-2	0.776	0.2	0.123	1.1	0.202	0.9	0.458	0.2	0.138	-1.1	0.0681	-1.3	0.811	0.2	28.3119	28.3277	28.7554	28.4626	28.4642	27.8532	26.6517	27.1284	28.4172	27.524	26.3498	25.5281	25.587	27.2569	25.9705	27.4579	27.8201	27.4155
P47755	F-actin-capping protein subunit alpha-2	CAPZA2	FTITPSTTQVVGILK;IEGYEDQVLITEHGDLGNGK;IQVHYYEDGNVQLVSHK;LLLNNDNLLR	sp|P47755|CAZA2_HUMAN F-actin-capping protein subunit alpha-2 OS=Homo sapiens OX=9606 GN=CAPZA2 PE=1 SV=3	0.0398225	0.15	3.6	0.121	2.2	0.964	0	0.718	0.6	0.302	1.7	0.589	-1	0.0548	4.2	0.00277	3.8	0.812	0.4	14.9505	18.3208	13.6891	15.1964	16.0833	18.7548	16.2266	13.2127	15.5926	22.0504	19.0263	16.8312	18.1781	19.4196	19.1196	15.7308	15.2437	14.2047
P13224	Platelet glycoprotein Ib beta chain	GP1BB	AWLAGRPER;LLPYLAEDELR;LSLTDPLVAER;TAHLGANPWR	sp|P13224|GP1BB_HUMAN Platelet glycoprotein Ib beta chain OS=Homo sapiens OX=9606 GN=GP1BB PE=1 SV=1	0.000315917	0.0386	5.9	0.00299	7.5	0.47	-0.7	0.746	-0.4	0.287	-1.6	0.477	1.2	0.0269	6.2	0.000673	6.7	0.814	-0.4	14.1077	17.2658	14.721	15.2676	15.4079	11.8904	14.7676	15.8282	16.6544	24.7	19.8185	19.3972	21.6801	22.1538	21.3782	15.1233	13.8939	16.1831
P02675	Fibrinogen beta chain;Fibrinopeptide B;Fibrinogen beta chain	FGB	AHYGGFTVQNEANK;AHYGGFTVQNEANKYQISVNK;DNDGWLTSDPR;DNENVVNEYSSELEK;EDGGGWWYNR;EEAPSLRPAPPPISGGGYR;GGETSEMYLIQPDSSVKPYR;NYCGLPGEYWLGNDK;QDGSVDFGR;QGFGNVATNTDGK;TPCTVSCNIPVVSGK	sp|P02675|FIBB_HUMAN Fibrinogen beta chain OS=Homo sapiens OX=9606 GN=FGB PE=1 SV=2	6.81e-05	0.0353	4.5	0.00667	4.2	0.000484	6.3	0.875	-0.2	0.816	-0.2	0.973	0	0.105	-2	0.0394	-2.3	0.815	0.3	17.7372	16.2826	13.8956	16.712	15.8588	15.47	15.8734	15.3841	17.2907	22.3478	19.8971	19.3162	18.8773	21.3769	20.4239	22.1336	22.5393	22.8581
P50990	T-complex protein 1 subunit theta	CCT8	AIADTGANVVVTGGK;GEENLMDAQVK	sp|P50990|TCPQ_HUMAN T-complex protein 1 subunit theta OS=Homo sapiens OX=9606 GN=CCT8 PE=1 SV=4	0.00324633	0.387	-1.6	0.347	-1.3	0.000133	-5.3	0.0557	1	0.808	0.1	0.0976	0.9	0.0515	4.6	0.0252	4.1	0.816	0.5	20.1635	20.8933	19.9683	19.4596	19.9787	18.9681	18.9423	19.4535	19.7217	21.2346	19.3154	15.5757	19.2521	19.4569	15.9112	14.4903	14.2143	13.529
P01042	Kininogen-1;Kininogen-1 heavy chain;T-kinin;Bradykinin;Lysyl-bradykinin;Kininogen-1 light chain;Low molecular weight growth-promoting factor	KNG1	DIPTNSPELEETLTHTITK;ENFLFLTPDCK;ESNEELTESCETK;FKLDDDLEHQGGHVLDHGHK;IASFSQNCDIYPGK;IASFSQNCDIYPGKDFVQPPTK;IYPTVNCQPLGMISLMK;KLGQSLDCNAEVYVVPWEK;KLGQSLDCNAEVYVVPWEKK;KYNSQNQSNNQFVLYR;LGQSLDCNAEVYVVPWEK;LGQSLDCNAEVYVVPWEKK;QVVAGLNFR;RPPGFSPFR;TVGSDTFYSFK;TWQDCEYK;TWQDCEYKDAAK;YNSQNQSNNQFVLYR	sp|P01042|KNG1_HUMAN Kininogen-1 OS=Homo sapiens OX=9606 GN=KNG1 PE=1 SV=2	0.00221761	0.0124	-2.5	0.03	-2.5	0.0928	-0.9	0.151	0.7	0.414	0.5	0.687	0.2	0.246	-0.8	0.196	-1	0.818	0.2	24.3506	24.8637	24.2741	24.698	24.76	23.4076	23.0811	23.8704	24.3452	22.8523	22.2172	21.0079	21.0965	23.021	21.3647	22.6864	23.2527	22.5219
P59998	Actin-related protein 2/3 complex subunit 4	ARPC4	ELLLQPVTISR;TATLRPYLSAVR;VLIEGSINSVR	sp|P59998|ARPC4_HUMAN Actin-related protein 2/3 complex subunit 4 OS=Homo sapiens OX=9606 GN=ARPC4 PE=1 SV=3	0.000162403	0.013	7.5	0.00273	5.9	0.155	-1.7	0.0402	-3.4	0.337	-1.3	0.124	-2	0.0248	5.8	0.00017	6.2	0.819	-0.4	13.4615	14.3208	12.1291	15.8732	16.3878	13.7056	15.2231	16.3936	18.3993	24.0506	18.9241	19.4012	21.1707	21.8108	20.6218	14.3591	15.233	15.3051
P02787	Serotransferrin	TF	ADRDQYELLCLDNTR;ADRDQYELLCLDNTRKPVDEYK;ASYLDCIR;CDEWSVNSVGK;CLKDGAGDVAFVK;CLVEKGDVAFVK;CLVEKGDVAFVKHQTVPQNTGGK;CSTSSLLEACTFR;CSTSSLLEACTFRRP;DCHLAQVPSHTVVAR;DGAGDVAFVK;DGAGDVAFVKHSTIFENLANK;DKSKEFQLFSSPHGK;DLLFKDSAHGFLK;DLLFKDSAHGFLKVPPR;DLLFRDDTVCLAK;DQYELLCLDNTR;DQYELLCLDNTRKPVDEYK;DSAHGFLK;DSAHGFLKVPPR;DSGFQMNQLR;DYELLCLDGTR;DYELLCLDGTRKPVEEYANCHLAR;EDLIWELLNQAQEHFGK;EDPQTFYYAVAVVK;EDPQTFYYAVA…	sp|P02787|TRFE_HUMAN Serotransferrin OS=Homo sapiens OX=9606 GN=TF PE=1 SV=4	8.94e-05	0.00628	-2.5	0.00123	-2.7	0.101	-1.1	0.329	0.6	0.272	0.7	0.608	-0.1	0.164	-0.8	0.025	-0.9	0.82	0.1	28.4128	28.6528	28.6943	29.1057	28.7366	28.3224	27.5177	27.5012	29.0292	26.9648	26.0092	25.3757	25.7886	26.4806	25.6984	27.0059	26.7213	27.0372
P40925	Malate dehydrogenase, cytoplasmic	MDH1	NVIIWGNHSSTQYPDVNHAK;VIVVGNPANTNCLTASK	sp|P40925|MDHC_HUMAN Malate dehydrogenase, cytoplasmic OS=Homo sapiens OX=9606 GN=MDH1 PE=1 SV=4	0.000374495	0.0247	5.7	0.00604	4.9	0.049	-1	0.0388	-2	0.304	-0.9	0.315	-1.1	0.0375	4.7	0.00139	5	0.827	-0.4	12.542	13.8281	14.7343	14.4106	16.2505	13.7945	15.3848	16.0697	15.7021	22.3035	17.4313	18.402	20.0889	18.6505	20.5135	14.1527	14.9119	15.1198
P27169	Serum paraoxonase/arylesterase 1	PON1	EVQPVELPNCNLVK;IFFYDSENPPASEVLR;IQNILTEEPK;YVYIAELLAHK	sp|P27169|PON1_HUMAN Serum paraoxonase/arylesterase 1 OS=Homo sapiens OX=9606 GN=PON1 PE=1 SV=3	0.000380736	0.00628	-3.1	0.0119	-3.1	0.126	-1	0.188	0.9	0.299	0.7	0.747	0.2	0.0912	-1.2	0.092	-1.4	0.83	0.2	23.1371	24.0532	23.6347	23.5358	24.0336	22.7916	21.7769	23.0867	23.3388	21.4632	20.5275	19.6707	19.5728	21.5588	19.9829	21.7042	22.0452	21.506
P60900	Proteasome subunit alpha type-6	PSMA6	AINQGGLTSVAVR;HITIFSPEGR	sp|P60900|PSA6_HUMAN Proteasome subunit alpha type-6 OS=Homo sapiens OX=9606 GN=PSMA6 PE=1 SV=1	0.0131639	0.11	4.6	0.00242	3.2	0.0342	-2.5	0.1	-1.9	0.326	-0.9	0.253	-0.9	0.0775	5.2	0.000235	4.7	0.833	0.5	14.7422	13.8149	15.6269	16.2335	14.7518	15.9825	15.8221	15.9635	17.9945	23.6831	16.8876	17.3931	18.6783	18.9649	18.8464	14.4013	14.5075	13.3474
O43866	CD5 antigen-like	CD5L	CSGEEQSLEQCQHR;EATLQDCPSGPWGK;ELGCGAASGTPSGILYEPPAEK;ELGCGAASGTPSGILYEPPAEKEQK;GQWGTVCDDGWDIK;GQWGTVCDDGWDIKDVAVLCR;GVWGSVCDDNWGEK;GVWGSVCDDNWGEKEDQVVCK;LVGGDNLCSGR;NTCNHDEDTWVECEDPFDLR	sp|O43866|CD5L_HUMAN CD5 antigen-like OS=Homo sapiens OX=9606 GN=CD5L PE=1 SV=1	0.00156349	0.0308	-2.7	0.0141	-2.6	0.0246	-0.8	0.16	0.8	0.484	0.5	0.672	0.3	0.186	-1.2	0.00869	-1.3	0.835	0.2	23.4895	22.724	22.1626	23.4372	22.4877	21.5352	21.868	21.7675	22.4598	21.5166	19.688	19.1039	20.2099	20.2016	19.3793	21.3307	21.2079	21.2471
P13671	Complement component C6	C6	CLNNQQLHFLHIGSCQDGR;DLTSLGHNENQQGSFSSQGGSSFSVPIFYSSK;GEVLDNSFTGGICK;HEGSFIQGAEK;SVLRPSQFGGQPCTAPLVAFQPCIPSK;VPANLENVGFEVQTAEDDLKTDFYK;YYQENFCEQICSK	sp|P13671|CO6_HUMAN Complement component C6 OS=Homo sapiens OX=9606 GN=C6 PE=1 SV=3	0.000125259	0.00714	-3.3	0.0125	-3.6	0.00538	-2.6	0.0986	0.7	0.299	0.8	0.88	-0.1	0.956	0	0.835	-0.1	0.835	0.2	21.802	21.6099	21.4509	22.0186	22.6004	20.5427	20.3447	20.8743	21.4641	19.0761	18.8654	17.0574	17.4786	19.2548	17.6975	18.9764	17.8482	18.0461
P31146	Coronin-1A	CORO1A	AAPEASGTPSSDAVSR;ADQCYEDVR;DGGLICTSCR;KLQATVQELQK;KSDLFQEDLYPPTAGPDPALTAEEWLGGR;LQATVQELQK;VSQTTWDSGFCAVNPK	sp|P31146|COR1A_HUMAN Coronin-1A OS=Homo sapiens OX=9606 GN=CORO1A PE=1 SV=4	0.00142875	0.14	3.4	0.000541	5.5	0.139	-0.8	0.734	0.2	0.0325	-1.4	0.0197	1.6	0.0696	4.5	0.00088	4.9	0.837	-0.4	17.3395	15.9306	17.0148	15.2019	15.2216	14.9627	15.8752	16.3968	17.349	23.6661	17.6455	19.1899	21.6038	19.8082	20.329	15.542	15.6578	15.9434
Q9ULV4	Coronin-1C	CORO1C	AIFLADGNVFTTGFSR;NDQCYDDIR;VTWDSSFCAVNPR;YFEITDESPYVHYLNTFSSK	sp|Q9ULV4|COR1C_HUMAN Coronin-1C OS=Homo sapiens OX=9606 GN=CORO1C PE=1 SV=1	0.000298604	0.0385	5.4	0.00102	5.6	0.795	-0.2	0.637	-0.3	0.905	-0.1	0.745	-0.2	0.0439	5.3	0.00119	5.7	0.838	-0.4	14.2645	15.3835	15.4215	16.1962	15.0504	14.4824	15.4519	14.464	16.0762	23.9543	18.6857	18.7316	20.3127	21.6718	20.5644	15.1603	16.0753	14.1501
P31946	14-3-3 protein beta/alpha;14-3-3 protein beta/alpha, N-terminally processed	YWHAB	AVTEQGHELSNEER;QTTVSNSQQAYQEAFEISK;QTTVSNSQQAYQEAFEISKK;YLIPNATQPESK;YLSEVASGDNK	sp|P31946|1433B_HUMAN 14-3-3 protein beta/alpha OS=Homo sapiens OX=9606 GN=YWHAB PE=1 SV=3	9.79e-05	0.0128	6.5	0.000189	6.7	0.698	-0.5	0.447	-1.2	0.489	-1	0.847	-0.2	0.016	5.9	0.000263	6.2	0.84	-0.3	13.5145	15.4853	14.1106	13.7249	15.2692	14.5702	13.9464	14.662	17.9533	23.6783	19.2311	19.7515	20.8186	21.6264	21.1373	15.8477	14.3203	14.7495
P08567	Pleckstrin	PLEK	EDPAYLHYYDPAGAEDPLGAIHLR;GCVVTSVESNSNGR;IFNHCFTGNCVIDWLVSNQSVR	sp|P08567|PLEK_HUMAN Pleckstrin OS=Homo sapiens OX=9606 GN=PLEK PE=1 SV=3	0.0174404	0.135	4.5	0.000444	2.9	0.633	-0.6	0.682	-0.5	0.052	1.6	0.128	-2.1	0.127	4.6	0.00637	5	0.84	-0.5	17.451	13.7844	15.3518	17.7972	17.8696	17.1619	17.0197	15.2256	15.9065	24.412	18.0401	17.7207	20.8438	20.3652	20.3752	14.1866	14.9501	17.3381
Q9P209	Centrosomal protein of 72 kDa	CEP72	AEVEQMHWSYQELKK	sp|Q9P209|CEP72_HUMAN Centrosomal protein of 72 kDa OS=Homo sapiens OX=9606 GN=CEP72 PE=1 SV=2	0.00173612	0.0232	-1.3	0.015	-2.2	0.413	-0.3	0.408	0.3	0.0373	1.3	0.127	-1	0.157	-0.6	0.328	-0.5	0.848	-0.1	21.717	22.33	22.8405	22.9599	22.809	24.0592	22.0583	21.6219	22.189	21.0899	21.2248	20.698	21.0402	21.7355	20.4793	22.0559	21.8192	20.9988
P06737	Glycogen phosphorylase, liver form	PYGL	LVIDQIDNGFFSPK	sp|P06737|PYGL_HUMAN Glycogen phosphorylase, liver form OS=Homo sapiens OX=9606 GN=PYGL PE=1 SV=4	0.022923	0.455	1.4	0.00628	3.5	0.0182	-2.8	0.34	-1	0.0275	-2.8	0.0942	1.8	0.108	3.2	0.00313	3.5	0.849	-0.3	16.9852	14.763	15.9683	15.075	13.3243	13.9277	15.6152	17.4156	17.626	20.1898	15.0913	16.5224	16.7551	18.0727	17.937	13.8901	13.4992	14.7454
P80108	Phosphatidylinositol-glycan-specific phospholipase D	GPLD1	IADVTSGLIGGEDGR;LSGALHVYSLGSD;QVLLVGAPTYDDVSK	sp|P80108|PHLD_HUMAN Phosphatidylinositol-glycan-specific phospholipase D OS=Homo sapiens OX=9606 GN=GPLD1 PE=1 SV=3	0.000828193	0.0345	-2.9	0.000845	-3	0.157	-0.9	0.57	0.4	0.276	0.7	0.508	-0.3	0.13	-1.6	0.0104	-1.4	0.854	-0.2	18.2138	19.4077	19.1766	19.1774	19.4343	19.0252	17.6015	18.6193	19.3992	17.6915	14.9202	15.4383	16.3411	16.6493	15.5936	17.575	17.7019	17.6227
P02750	Leucine-rich alpha-2-glycoprotein	LRG1	ALGHLDLSGNR;LQELHLSSNGLESLSPEFLRPVPQLR;TLDLGENQLETLPPDLLR	sp|P02750|A2GL_HUMAN Leucine-rich alpha-2-glycoprotein OS=Homo sapiens OX=9606 GN=LRG1 PE=1 SV=2	0.000877749	0.0344	-4.5	0.0024	-4.1	0.148	-0.9	0.318	0.9	0.324	0.7	0.867	0.1	0.1	-2.8	0.00384	-2.5	0.855	-0.3	20.7213	21.4446	19.4285	20.898	20.7818	19.5191	18.6992	20.1772	20.1153	18.4802	14.0216	15.4719	16.4717	16.8491	15.4587	18.7654	18.6893	18.9178
Q14624	Inter-alpha-trypsin inhibitor heavy chain H4;70 kDa inter-alpha-trypsin inhibitor heavy chain H4;35 kDa inter-alpha-trypsin inhibitor heavy chain H4	ITIH4	AEAQAQYSAAVAK;AISGGSIQIENGYFVHYFAPEGLTTMPK;ANTVQEATFQMELPK;EKAEAQAQYSAAVAK;FKPTLSQQQK;FSSHVGGTLGQFYQEVLWGSPAASDDGR;FSSHVGGTLGQFYQEVLWGSPAASDDGRR;GPDVLTATVSGK;HRQGPVNLLSDPEQGVEVTGQYER;LALDNGGLAR;LGVYELLLK;MNFRPGVLSSR;NGIDIYSLTVDSR;NPLVWVHASPEHVVVTR;NVHSGSTFFK;QGPVNLLSDPEQGVEVTGQYER;QLGLPGPPDVPDHAAYHPFR;QLGLPGPPDVPDHAAYHPFRR;RLDYQEGPPGVEISCWSVEL;SPEQQETVLDGNLIIR	sp|Q14624|ITIH4_HUMAN Inter-alpha-trypsin inhibitor heavy chain H4 OS=Homo sapiens OX=9606 GN=ITIH4 PE=1 SV=4	0.00117462	0.00957	-2.4	0.019	-2.5	0.346	-0.4	0.0699	0.9	0.201	0.8	0.878	0.1	0.118	-1.1	0.0901	-1.2	0.855	0.1	23.8114	23.7561	23.2209	23.9013	23.9959	22.6599	22.1604	22.7487	23.2229	21.9569	21.3222	20.3127	20.4837	22.0177	20.6953	22.2942	22.7244	21.823
P52209	6-phosphogluconate dehydrogenase, decarboxylating	PGD	GILFVGSGVSGGEEGAR;LVPLLDTGDIIIDGGNSEYR;VGTGEPCCDWVGDEGAGHFVK	sp|P52209|6PGD_HUMAN 6-phosphogluconate dehydrogenase, decarboxylating OS=Homo sapiens OX=9606 GN=PGD PE=1 SV=3	0.0459126	0.459	1.8	0.01	4.2	0.417	0.8	0.096	2	0.369	-0.9	0.00106	2.9	0.249	3	0.0624	2.5	0.856	0.5	16.4096	17.4837	16.856	13.8084	13.9359	14.2875	15.6826	13.1617	15.8724	22.9922	16.0229	17.1048	17.0445	20.0394	17.6765	15.0675	16.0231	16.1726
O43707	Alpha-actinin-4	ACTN4	ACLISLGYDVENDR;AGTQIENIDEDFR;AIMTYVSSFYHAFSGAQK;ASIHEAWTDGK;CQLEINFNTLQTK;DLLLDPAWEK;EGLLLWCQR;ELPPDQAEYCIAR;ETTDTDTADQVIASFK;FAIQDISVEETSAK;GYEEWLLNEIR;HEAFESDLAAHQDR;ICDQWDALGSLTHSR;KHEAFESDLAAHQDR;LASDLLEWIR;LSGSNPYTTVTPQIINSK;LVSIGAEEIVDGNAK;QFASQANVVGPWIQTK;TFTAWCNSHLR;TINEVENQILTR;VEQIAAIAQELNELDYYDSHNVNTR;VGWEQLLTTIAR	sp|O43707|ACTN4_HUMAN Alpha-actinin-4 OS=Homo sapiens OX=9606 GN=ACTN4 PE=1 SV=2	0.000289717	0.0277	5.1	0.000364	6.2	0.17	-1.8	0.0327	-2	0.0127	-2.8	0.215	0.8	0.0486	4.9	0.00681	5.2	0.857	-0.3	14.159	14.9416	15.3503	14.6328	13.337	14.1996	17.1146	15.8258	17.5832	22.8874	18.2507	18.7051	19.7325	21.0325	19.9582	14.8331	13.5913	16.7695
P04217	Alpha-1B-glycoprotein	A1BG	ATWSGAVLAGR;CEGPIPDVTFELLR;GVTFLLRR;HQFLLTGDTQGR;IFFHLNAVALGDGGHYTCR;LELHVDGPPPRPQLR;LHDNQNGWSGDSAPVELILSDETLPAPEFSPEPESGR;NGVAQEPVHLDSPAIK;NGVAQEPVHLDSPAIKHQFLLTGDTQGR;SGLSTGWTQLSK;SSTSPDRIFFHLNAVALGDGGHYTCR;TPGAAANLELIFVGPQHAGNYR;VTLTCVAPLSGVDFQLR;VTLTCVAPLSGVDFQLRR	sp|P04217|A1BG_HUMAN Alpha-1B-glycoprotein OS=Homo sapiens OX=9606 GN=A1BG PE=1 SV=4	0.00144212	0.0166	-2.8	0.0166	-2.9	0.124	-0.9	0.145	1	0.269	0.9	0.901	0.1	0.233	-0.9	0.104	-1.1	0.858	0.2	25.1849	25.4157	24.5473	25.6826	25.2645	23.9718	23.4811	23.7543	25.0041	23.2194	22.5159	20.9852	21.6203	23.1109	21.509	23.1404	23.2428	23.1171
P06744	Glucose-6-phosphate isomerase	GPI	HFVALSTNTTK;TFTTQETITNAETAK;TLAQLNPESSLFIIASK;VFEGNRPTNSIVFTK;VWYVSNIDGTHIAK	sp|P06744|G6PI_HUMAN Glucose-6-phosphate isomerase OS=Homo sapiens OX=9606 GN=GPI PE=1 SV=4	0.000334489	0.05	4.6	0.000552	4.5	0.0077	-2	0.221	-1	0.0297	-1.1	0.818	0.2	0.0232	5.7	0.000414	5.4	0.864	0.3	14.2696	15.5525	16.3906	15.4121	14.7888	15.5278	16.7589	15.8994	16.4467	23.1441	18.3475	18.6397	19.4487	20.5175	19.2893	14.7329	14.6428	13.7509
B9A064;P0DOX8;P0CG04	Immunoglobulin lambda-like polypeptide 5;Ig lambda-1 chain C regions	IGLL5;IGLC1	ANPTVTLFPPSSEELQANK;QSNNKYAASSYLSLTPEQWK;SHRSYSCQVTHEGSTVEK;SYSCQVTHEGSTVEK;YAASSYLSLTPEQWK	sp|B9A064|IGLL5_HUMAN Immunoglobulin lambda-like polypeptide 5 OS=Homo sapiens OX=9606 GN=IGLL5 PE=1 SV=2;sp|P0DOX8|IGL1_HUMAN Immunoglobulin lambda-1 light chain OS=Homo sapiens OX=9606 PE=1 SV=1;sp|P0CG04|IGLC1_HUMAN Immunoglobulin lambda constant 1 OS=H	0.0472402	0.102	-2.5	0.0506	-2.2	0.587	0.3	0.0808	1	0.483	0.5	0.55	0.5	0.21	-1.8	0.0494	-2.1	0.865	0.2	21.4206	20.2695	20.8611	21.6228	19.8038	19.759	19.9776	19.4092	20.2622	20.5543	16.8389	17.769	18.6688	18.7071	17.1172	20.6513	19.1873	20.8336
P30048	Thioredoxin-dependent peroxide reductase, mitochondrial	PRDX3	DYGVLLEGSGLALR;HLSVNDLPVGR	sp|P30048|PRDX3_HUMAN Thioredoxin-dependent peroxide reductase, mitochondrial OS=Homo sapiens OX=9606 GN=PRDX3 PE=1 SV=3	0.024455	0.0683	3.7	0.0539	2.7	0.0822	-1.7	0.111	-2.3	0.228	-1.6	0.606	-0.7	0.0639	3	0.00535	2.8	0.87	0.2	12.375	15.6091	14.3839	15.7167	13.0201	15.8425	17.7108	16.2217	15.4739	20.0425	16.5023	16.7939	16.7973	17.7952	18.1184	14.391	15.4075	14.5639
P16671	Platelet glycoprotein 4	CD36	AFASPVENPDNYCFCTEK;SQVLQFFSSDICR	sp|P16671|CD36_HUMAN Platelet glycoprotein 4 OS=Homo sapiens OX=9606 GN=CD36 PE=1 SV=2	0.00293042	0.0564	5.2	1.31e-05	5.6	0.87	-0.2	0.315	-1.2	0.156	-1.4	0.879	0.1	0.117	4.2	0.0149	4.5	0.872	-0.3	12.5103	15.0952	14.2752	13.5242	14.2446	13.7269	14.5074	14.3747	16.6777	22.5639	16.521	18.3307	19.4153	19.4211	19.5025	14.2838	13.4839	17.1
Q9Y490	Talin-1	TLN1	AAAFEEQENETVVVK;ACEFAGFQCQIQFGPHNEQK;ADAEGESDLENSR;AGALQCSPSDAYTK;AGALQCSPSDAYTKK;AIAVTVQEMVTK;ALDGAFTEENR;ALSTDPAAPNLK;ASAGPQPLLVQSCK;ASVPTIQDQASAMQLSQCAK;AVAEQIPLLVQGVR;AVASAAAALVLK;AVEGCVSASQAATEDGQLLR;AVTDSINQLITMCTQQAPGQK;DDILNGSHPVSFDK;DKAPGQLECETAIAALNSCLR;DLDQASLAAVSQQLAPR;DPPSWSVLAGHSR;DPVQLNLLYVQAR;EAAYHPEVAPDVR;EADESLNFEEQILEAAK;ERIPEAPAGPPSDFGLFLSDDDPK;EVANSTANLVK;EVIQEWNLTNIK;EVIQEWN…	sp|Q9Y490|TLN1_HUMAN Talin-1 OS=Homo sapiens OX=9606 GN=TLN1 PE=1 SV=3	0.000394608	0.0449	7.6	1.1e-05	6	0.513	-1.5	0.618	1.2	0.0935	3.1	0.328	-1.9	0.0154	10.2	0.00224	10.5	0.874	-0.3	18.3229	12.519	15.8002	17.7267	17.5096	17.0597	11.6122	15.7171	15.7925	27.1101	20.7533	21.4481	23.4344	23.2711	23.6276	14.3073	9.89153	14.5251
Q3ZCW2	Galectin-related protein	LGALSL	IQTLSAIDTIK;VFVDGHQLFDFYHR	sp|Q3ZCW2|LEGL_HUMAN Galectin-related protein OS=Homo sapiens OX=9606 GN=LGALSL PE=1 SV=2	0.004926	0.116	3.8	0.00176	5	0.606	-0.5	0.985	0	0.271	-0.9	0.25	0.8	0.106	4.4	0.00837	4.7	0.878	-0.3	15.4483	15.2906	16.1307	14.4969	15.8826	13.9503	16.1154	14.9702	15.8092	23.2603	17.422	17.7086	19.2212	19.6872	20.4286	16.7427	13.6403	14.8947
P58546	Myotrophin	MTPN	GPDGLTAFEATDNQAIK	sp|P58546|MTPN_HUMAN Myotrophin OS=Homo sapiens OX=9606 GN=MTPN PE=1 SV=2	0.00103606	0.0717	5.3	0.00244	5.2	0.967	0	0.877	0.3	0.459	0.7	0.848	-0.4	0.0167	5.6	2.82e-05	5.8	0.879	-0.2	18.3652	14.1184	12.7886	15.3377	14.2848	16.7698	14.2721	14.6786	15.4733	23.2426	18.7076	19.367	20.1549	20.9195	20.9435	14.824	14.6724	14.976
O15143	Actin-related protein 2/3 complex subunit 1B	ARPC1B	ASSEGGTAAGAGLDSLHK;AYHSFLVEPISCHAWNK;EHNGQVTGIDWAPESNR;NSVSQISVLSGGK;STVLSLDWHPNNVLLAAGSCDFK;TQIAICPNNHEVHIYEK;VAWVSHDSTVCLADADKK	sp|O15143|ARC1B_HUMAN Actin-related protein 2/3 complex subunit 1B OS=Homo sapiens OX=9606 GN=ARPC1B PE=1 SV=3	9.58e-05	0.023	6.4	0.00113	6.9	0.063	-2.1	0.152	-1.7	0.102	-1.9	0.856	0.2	0.0165	6.8	0.000684	7.1	0.885	-0.2	13.3404	16.22	14.8502	16.0666	14.2227	13.4646	16.9776	15.5712	16.8718	24.3429	19.5121	19.7331	21.6518	20.8805	21.7931	14.6833	13.0546	15.3753
P00736	Complement C1r subcomponent;Complement C1r subcomponent heavy chain;Complement C1r subcomponent light chain	C1R	CLPVCGKPVNPVEQR;ESEQGVYTCTAQGIWK;FLEPFDIDDHQQVHCPYDQLQIYANGK;LPVANPQACENWLR;QDACQGDSGGVFAVR;TLDEFTIIQNLQPQYQFR	sp|P00736|C1R_HUMAN Complement C1r subcomponent OS=Homo sapiens OX=9606 GN=C1R PE=1 SV=2	0.01264	0.0429	-1.9	0.0345	-2	0.175	-0.8	0.249	0.5	0.311	0.4	0.803	0.1	0.405	-0.7	0.316	-0.8	0.885	0.1	21.7083	21.0457	21.4515	21.2745	21.6735	21.0442	20.3699	21.1614	21.2803	20.4126	19.706	18.2531	19.1528	20.4533	18.3563	20.8119	20.1555	19.4764
O15511	Actin-related protein 2/3 complex subunit 5	ARPC5	ALAAGGVGSIVR;KVDVDEYDENK	sp|O15511|ARPC5_HUMAN Actin-related protein 2/3 complex subunit 5 OS=Homo sapiens OX=9606 GN=ARPC5 PE=1 SV=3	0.000170613	0.0181	6.5	0.00904	5.2	0.802	-0.2	0.117	-0.5	0.391	1	0.205	-1.5	0.0276	6.2	0.00164	6.4	0.89	-0.3	14.4789	14.1889	14.5835	16.8109	17.0486	13.9455	14.4785	15.2673	15.1043	24.2494	19.0376	19.4356	21.906	21.2941	20.2884	15.9553	13.5128	14.7822
P22314	Ubiquitin-like modifier-activating enzyme 1	UBA1	LAGTQPLEVLEAVQR;SLVASLAEPDFVVTDFAK;YDGQVAVFGSDLQEK;YFLVGAGAIGCELLK	sp|P22314|UBA1_HUMAN Ubiquitin-like modifier-activating enzyme 1 OS=Homo sapiens OX=9606 GN=UBA1 PE=1 SV=3	0.0175825	0.11	3.2	0.00263	3.2	0.239	-1.7	0.486	-1	0.595	-0.7	0.622	-0.3	0.0604	3.9	0.000647	4.1	0.892	-0.2	15.8335	14.8256	14.1063	15.5001	14.7668	15.3777	16.8578	13.5367	17.3647	21.1639	16.6371	16.6802	17.5924	19.0102	18.5576	14.4388	14.1959	14.1359
P14618	Pyruvate kinase PKM	PKM	CCSGAIIVLTK;CDENILWLDYK;DPVQEAWAEDVDLR;GADFLVTEVENGGSLGSK;GIFPVLCKDPVQEAWAEDVDLR;GVNLPGAAVDLPAVSEK;IYVDDGLISLQVK;KGVNLPGAAVDLPAVSEK;LAPITSDPTEATAVGAVEASFK;LDIDSPPITAR;LNFSHGTHEYHAETIK;NTGIICTIGPASR;TATESFASDPILYRPVAVALDTK	sp|P14618|KPYM_HUMAN Pyruvate kinase PKM OS=Homo sapiens OX=9606 GN=PKM PE=1 SV=4	2.8e-05	0.0248	6.1	0.000132	7	0.19	-1.3	0.943	0.1	0.553	-0.5	0.394	0.6	0.0132	7.5	0.000161	7.8	0.894	-0.2	16.3552	15.0944	16.4093	16.2091	14.7792	15.131	16.8995	16.1698	14.6069	25.4508	20.0769	20.7157	22.1088	22.7472	22.1165	15.5434	14.3205	13.7735
Q15084	Protein disulfide-isomerase A6	PDIA6	GSFSEQGINEFLR;GSTAPVGGGAFPTIVER;LAAVDATVNQVLASR;NLEPEWAAAASEVK;TGEAIVDAALSALR	sp|Q15084|PDIA6_HUMAN Protein disulfide-isomerase A6 OS=Homo sapiens OX=9606 GN=PDIA6 PE=1 SV=1	0.00299704	0.0652	4.7	0.0026	4	0.523	-1	0.966	0	0.382	1	0.198	-1	0.0544	5.7	0.00588	5.9	0.898	-0.3	14.995	16.0703	14.4739	16.544	16.7871	15.2784	13.8259	16.8545	14.9931	23.5708	18.0289	18.1812	19.5272	20.7965	20.2164	15.9151	12.3405	14.5547
O95445	Apolipoprotein M	APOM	KWIYHLTEGSTDLR;WIYHLTEGSTDLR	sp|O95445|APOM_HUMAN Apolipoprotein M OS=Homo sapiens OX=9606 GN=APOM PE=1 SV=2	0.00273125	0.033	-3.7	0.035	-4	0.00412	-2.5	0.996	0	0.89	0.1	0.892	-0.1	0.328	-1.2	0.216	-1.3	0.909	0.2	21.6961	20.0642	21.3591	22.2086	21.9758	19.3822	20.6658	20.6201	21.8432	19.0368	17.566	15.4489	15.7101	18.818	17.0225	18.7223	18.2326	18.6119
P02774	Vitamin D-binding protein	GC	CCESASEDCMAK;EDFTSLSLVLYSR;ELSSFIDK;ELSSFIDKGQELCADYSENTFTEYK;ELSSFIDKGQELCADYSENTFTEYKK;EVVSLTEACCAEGADPDCYDTR;FEDCCQEK;FPSGTFEQVSQLVK;GQELCADYSENTFTEYK;GQELCADYSENTFTEYKK;HLSLLTTLSNR;HQPQEFPTYVEPTNDEICEAFR;HQPQEFPTYVEPTNDEICEAFRK;KFPSGTFEQVSQLVK;LQLKHLSLLTTLSNR;RTHLPEVFLSK;SCESNSPFPVHPGTAECCTK;SLGECCDVEDSTTCFNAK;SLGECCDVEDSTTCFNAKGPLLKK;SYLSMVGSCCTSASPTVCFLK;THLPEVFLSK;VCSQYAAYGEK	sp|P02774|VTDB_HUMAN Vitamin D-binding protein OS=Homo sapiens OX=9606 GN=GC PE=1 SV=2	0.00530606	0.0252	-2.3	0.0286	-2.2	0.355	-0.5	0.201	0.7	0.487	0.5	0.713	0.2	0.157	-1.1	0.0673	-1.2	0.911	0.1	26.2069	26.4807	25.8346	26.6244	26.2299	25.0723	24.9292	25.3467	26.255	24.6882	24.3454	22.6647	23.317	24.7063	23.4009	24.7829	25.4615	24.8919
P02768	Serum albumin	ALB	AACLLPKLDELR;AAFTECCQAADK;AAFTECCQAADKAACLLPK;AAFTECCQAADKAACLLPKLDELR;ADDKETCFAEEGK;ADDKETCFAEEGKK;ADLAKYICENQDSISSK;AEFAEVSKLVTDLTK;AEFAEVSKLVTDLTKVHTECCHGDLLECADDR;AFKAWAVAR;ALVLIAFAQYLQQCPFEDHVK;ATKEQLKAVMDDFAAFVEK;AVMDDFAAFVEK;AWAVAR;CASLQKFGER;CCAAADPHECYAK;CCKADDKETCFAEEGK;CCTESLVNR;CCTESLVNRRPCFSALEVDETYVPK;DLGEENFK;DVCKNYAEAK;DVFLGMFLYEYAR;ECCEKPLLEK;EFNAETFTFHADICTLSEK;EFNAETFTFHADICTLS…	sp|P02768|ALBU_HUMAN Albumin OS=Homo sapiens OX=9606 GN=ALB PE=1 SV=2	0.000529238	0.0159	-2.8	0.00967	-2.7	0.0407	-1.1	0.118	0.9	0.26	0.7	0.684	0.2	0.283	-0.8	0.116	-0.9	0.912	0.1	32.5588	33.1069	32.324	32.7685	32.9003	31.7562	31.4889	31.3808	32.5311	30.8777	30.1326	28.6643	29.6606	30.635	29.1013	30.7693	30.6201	30.7091
P0DOX6	Immunoglobulin mu heavy chain	IGM	EGKQVGSGVTTDQVQAEAK;ESGPTTYKVTSTLTIK;FTCTVTHTDLPSPLK;FTCTVTHTDLPSPLKQTISRPK;GVALHRPDVYLLPPAR;LICQATGFSPR;QVGSGVTTDQVQAEAK;SKLICQATGFSPR;STGKPTLYNVSLVMSDTAGTCY;VFAIPPSFASIFLTK;YAATSQVLLPSK;YVTSAPMPEPQAPGR	sp|P0DOX6|IGM_HUMAN Immunoglobulin mu heavy chain OS=Homo sapiens OX=9606 PE=1 SV=2	5.08e-05	0.0225	-3.5	0.00205	-3.8	0.00638	-4.4	0.234	1.1	0.232	1.3	0.697	-0.2	0.107	2.1	0.00527	2	0.914	0.1	19.3422	19.3408	19.2036	20.0085	20.0085	18.5024	16.9296	18.0063	19.6386	17.7292	14.6438	15.1429	15.3884	15.9384	15.8552	14.3844	13.4547	13.4343
P21333	Filamin-A	FLNA	AEAGVPAEFSIWTR;AEISFEDRK;AFGPGLQGGSAGSPAR;AGQSAAGAAPGGGVDTR;AHEPTYFTVDCAEAGQGDVSIGIK;AHVVPCFDASK;ALGALVDSCAPGLCPDWDSWDASKPVTNAR;ANLPQSFQVDTSK;AWGPGLEGGVVGK;AYGPGIEPTGNMVK;CAPGVVGPAEADIDFDIIR;CSGPGLSPGMVR;DAGEGGLSLAIEGPSK;DAGEGLLAVQITDPEGKPK;DAPQDFHPDR;DGSCGVAYVVQEPGDYEVSVK;DGSCSVEYIPYEAGTYSLNVTYGGHQVPGSPFK;DKGEYTLVVK;DLAEDAPWKK;DNGNGTYSCSYVPR;DVDIIDHHDNTYTVK;EAGAGGLAIAVEGPSK;EATTEFSVDAR;EEGPYEVEV…	sp|P21333|FLNA_HUMAN Filamin-A OS=Homo sapiens OX=9606 GN=FLNA PE=1 SV=4	2.15e-07	0.00623	11.1	8.53e-06	8.9	0.656	0.1	0.407	1.2	0.000376	3.6	0.132	-2.4	0.00201	12.2	3.23e-07	12.4	0.915	-0.2	15.4456	11.1498	13.9605	16.2931	16.1673	15.3956	12.66	12.2621	12.1051	28.0325	22.6632	23.263	25.0775	24.6412	24.8222	12.3351	12.2794	12.7254
P0DMV8;P0DMV9	Heat shock 70 kDa protein 1A;Heat shock 70 kDa protein 1B	HSPA1A;HSPA1B	ELEQVCNPIISGLYQGAGGPGPGGFGAQGPK;FEELCSDLFR;IINEPTAAAIAYGLDR;LLQDFFNGR;NQVALNPQNTVFDAK;TTPSYVAFTDTER	sp|P0DMV8|HS71A_HUMAN Heat shock 70 kDa protein 1A OS=Homo sapiens OX=9606 GN=HSPA1A PE=1 SV=1;sp|P0DMV9|HS71B_HUMAN Heat shock 70 kDa protein 1B OS=Homo sapiens OX=9606 GN=HSPA1B PE=1 SV=1	0.0303071	0.201	3.3	0.0116	3.2	0.176	-0.7	0.901	0.1	0.991	0	0.921	0.1	0.108	4.1	0.00135	3.9	0.916	0.2	14.5566	17.2664	14.735	15.6121	16.3688	14.2356	15.8425	15.4483	14.9018	22.7289	16.5811	17.1241	17.8693	18.9977	18.8958	14.9079	14.0451	15.1294
P05156	Complement factor I;Complement factor I heavy chain;Complement factor I light chain	CFI	ACDGINDCGDQSDELCCK;AQLGDLPWQVAIK;GLETSLAECTFTK;HGNTDSEGIVEVK;VFSLQWGEVK	sp|P05156|CFAI_HUMAN Complement factor I OS=Homo sapiens OX=9606 GN=CFI PE=1 SV=2	0.0112835	0.0372	-2.4	0.0592	-2.1	0.15	-0.5	0.0871	0.8	0.606	0.3	0.514	0.4	0.204	-1.1	0.105	-1.2	0.916	0.1	21.6262	21.7496	20.8443	21.4872	21.5416	19.8603	20.3016	20.652	20.9582	19.7049	19.7624	17.551	18.6139	19.9908	18.1051	20.4197	20.2669	19.7628
P11413	Glucose-6-phosphate 1-dehydrogenase	G6PD	DGLLPENTFIVGYAR;NSYVAGQYDDAASYQR	sp|P11413|G6PD_HUMAN Glucose-6-phosphate 1-dehydrogenase OS=Homo sapiens OX=9606 GN=G6PD PE=1 SV=4	0.000256528	0.0289	4.8	0.00218	4.8	0.754	0.2	0.969	0	0.756	-0.2	0.571	0.2	0.0346	4.5	0.00384	4.3	0.919	0.2	14.08	14.8726	14.2815	14.4717	13.9595	14.2836	15.4081	13.4122	14.4907	21.9813	17.7165	17.8115	17.9989	20.2541	18.7505	14.7788	14.1039	15.0758
P60660	Myosin light polypeptide 6	MYL6	ALGQNPTNAEVLK;CDFTEDQTAEFK;DQGTYEDYVEGLR;HVLVTLGEK;ILYSQCGDVMR;NKDQGTYEDYVEGLR	sp|P60660|MYL6_HUMAN Myosin light polypeptide 6 OS=Homo sapiens OX=9606 GN=MYL6 PE=1 SV=2	2.75e-05	0.0154	7.9	2.56e-06	8.1	0.575	-0.8	0.77	-0.3	0.737	-0.3	0.949	0	0.0177	8.4	0.00102	8.6	0.927	-0.2	16.0038	15.9137	14.9185	15.9927	15.3931	15.3682	15.2069	17.6042	14.894	27.2807	21.3007	21.8497	23.674	23.7142	23.6048	15.9171	16.2707	13.1083
P02753	Retinol-binding protein 4;Plasma retinol-binding protein(1-182);Plasma retinol-binding protein(1-181);Plasma retinol-binding protein(1-179);Plasma retinol-binding protein(1-176)	RBP4	DPNGLPPEAQK;GNDDHWIVDTDYDTYAVQYSCR;LIVHNGYCDGR;LLNLDGTCADSYSFVFSR;QRQEELCLAR;YWGVASFLQK	sp|P02753|RET4_HUMAN Retinol-binding protein 4 OS=Homo sapiens OX=9606 GN=RBP4 PE=1 SV=3	0.0143241	0.0326	-2.4	0.0384	-2.4	0.22	-1	0.387	0.5	0.321	0.6	0.861	-0.1	0.36	-0.9	0.419	-0.8	0.932	-0.1	22.679	22.6948	21.4869	22.6839	22.9452	21.5595	21.0158	22.0709	22.1834	19.8022	21.0372	18.8826	19.6644	21.2745	19.0316	21.0455	21.5894	19.6929
P68366	Tubulin alpha-4A chain	TUBA4A	AVFVDLEPTVIDEIR;LISQIVSSITASLR;NLDIERPTYTNLNR;SIQFVDWCPTGFK;TIGGGDDSFTTFFCETGAGK;VGINYQPPTVVPGGDLAK	sp|P68366|TBA4A_HUMAN Tubulin alpha-4A chain OS=Homo sapiens OX=9606 GN=TUBA4A PE=1 SV=1	0.00964217	0.0921	4.8	0.00549	4.2	0.547	-0.8	0.514	-0.6	0.814	0.2	0.376	-0.8	0.1	5.1	0.00738	5.2	0.94	-0.2	15.8411	14.9731	14.4023	15.6547	14.7953	17.2386	16.8774	14.5069	15.556	24.2156	18.0186	17.5084	19.8706	20.6455	19.7502	16.1223	12.8628	15.5571
P0C0L5	Complement C4-B;Complement C4 beta chain;Complement C4-B alpha chain;C4a anaphylatoxin;C4b-B;C4d-B;Complement C4 gamma chain	C4B	AACAQLNDFLQEYGTQGCQV;ADGSYAAWLSR;AEMADQAAAWLTR;ASAGLLGAHAAAITAYALTLTK;CSVFYGAPSK;DFALLSLQVPLK;DFALLSLQVPLKDAK;DHAVDLIQK;ECVGFEAVQEVPVGLVQPASATLYDYYNPERR;EELVYELNPLDHR;EPFLSCCQFAESLR;FGLLDEDGKK;GHLFLQTDQPIYNPGQR;GLEEELQFSLGSK;GPEVQLVAHSPWLK;GPEVQLVAHSPWLKDSLSR;GSFEFPVGDAVSK;GSSTWLTAFVLK;GSVFLRNPSR;HLVPGAPFLLQALVR;ITQVLHFTK;KADGSYAAWLSR;LLATLCSAEVCQCAEGK;LLATLCSAEVCQCAEGKCPR;LNMGITDLQGLR;LQETSNWLLS…	sp|P0C0L5|CO4B_HUMAN Complement C4-B OS=Homo sapiens OX=9606 GN=C4B PE=1 SV=2	0.0485095	0.101	-2	0.0462	-2.3	0.774	-0.2	0.152	0.6	0.184	0.9	0.69	-0.3	0.302	-1.2	0.186	-1.3	0.94	0.1	24.2793	24.0623	23.276	24.5565	24.7272	23.1041	22.9585	23.4791	23.3594	23.3935	21.9459	20.3309	21.84	22.8777	20.6916	23.6079	23.6211	22.0725
P18669;P15259;Q8N0Y7	Phosphoglycerate mutase 1;Phosphoglycerate mutase 2;Probable phosphoglycerate mutase 4	PGAM1;PGAM2;PGAM4	ALPFWNEEIVPQIK;FSGWYDADLSPAGHEEAK;HYGGLTGLNK;YADLTEDQLPSCESLK	sp|P18669|PGAM1_HUMAN Phosphoglycerate mutase 1 OS=Homo sapiens OX=9606 GN=PGAM1 PE=1 SV=2;sp|P15259|PGAM2_HUMAN Phosphoglycerate mutase 2 OS=Homo sapiens OX=9606 GN=PGAM2 PE=1 SV=3;sp|Q8N0Y7|PGAM4_HUMAN Probable phosphoglycerate mutase 4 OS=Homo sapiens O	0.00420279	0.163	3.3	0.00419	4.1	0.722	-0.2	0.143	1.2	0.574	0.5	0.457	0.7	0.0712	4.7	0.000581	4.8	0.942	-0.1	15.6117	15.1422	16.6568	16.3225	15.1018	13.9891	15.5354	14.0456	14.3427	22.7518	16.8583	17.5751	18.9752	19.507	19.1325	14.9691	13.4874	14.7265
P30041	Peroxiredoxin-6	PRDX6	DFTPVCTTELGR;DINAYNCEEPTEK;DINAYNCEEPTEKLPFPIIDDR;FHDFLGDSWGILFSHPR;LIALSIDSVEDHLAWSK;LPFPIIDDR;PGGLLLGDVAPNFEANTTVGR;VVFVFGPDKK	sp|P30041|PRDX6_HUMAN Peroxiredoxin-6 OS=Homo sapiens OX=9606 GN=PRDX6 PE=1 SV=3	0.000501444	0.534	1.4	0.00298	6.4	0.437	-0.9	0.0079	4.5	0.792	-0.4	0.00768	4.9	0.032	6.8	0.000781	7	0.944	-0.2	19.2849	18.4063	19.5047	15.7714	12.5802	14.2376	15.7963	12.9169	14.9361	24.4689	18.3486	18.5326	19.9765	21.265	20.5641	14.5864	12.3489	13.9177
P52565	Rho GDP-dissociation inhibitor 1	ARHGDIA	AEEYEFLTPVEEAPK	sp|P52565|GDIR1_HUMAN Rho GDP-dissociation inhibitor 1 OS=Homo sapiens OX=9606 GN=ARHGDIA PE=1 SV=3	0.0124568	0.13	4	0.00732	4.1	0.871	0.2	0.857	0.3	0.789	0.2	0.972	0.1	0.0691	4.1	0.00905	4.2	0.948	-0.1	17.5279	16.9004	12.7948	16.604	16.1792	14.2518	15.8601	15.7206	14.767	22.6047	18.0107	18.4912	19.4876	20.576	19.3565	15.4549	17.0504	14.2927
Q14697	Neutral alpha-glucosidase AB	GANAB	FGAVWTGDNTAEWDHLK;REPWLLPSQHNDIIR;SIRPGLSPYR	sp|Q14697|GANAB_HUMAN Neutral alpha-glucosidase AB OS=Homo sapiens OX=9606 GN=GANAB PE=1 SV=3	0.000160564	0.0286	4.2	0.000433	4.7	0.0251	-1.3	0.0212	-2.2	0.00105	-2.8	0.372	0.6	0.0469	3.3	0.00253	3.3	0.95	0.1	13.9624	13.8138	15.4903	13.8027	14.1518	13.6327	16.4685	16.2908	17.2438	20.9459	17.6771	17.3565	18.3142	19.3894	18.0311	15.2287	14.9541	15.7987
P35579	Myosin-9	MYH9	AGVLAHLEEER;ALELDSNLYR;ALEQQVEEMK;ANLQIDQINTDLNLER;AQQAADKYLYVDK;CNGVLEGIR;DELADEIANSSGK;DKADFCIIHYAGK;DLEAHIDSANK;DLGEELEALK;EDQSILCTGESGAGK;EEELQAALAR;EEVGEEAIVELVENGK;EEVGEEAIVELVENGKK;ELEDATETADAMNR;ELESQISELQEDLESER;EQEVNILKK;EQLEEEEEAK;FDQLLAEEK;FLSNGHVTIPGQQDK;HSQAVEELAEQLEQTK;HSQAVEELAEQLEQTKR;IAEFTTNLTEEEEK;IAQLEEELEEEQGNTELINDR;IAQLEEQLDNETK;IIGLDQVAGMSETALPGAFK;IRELESQISELQEDLESER;ITDV…	sp|P35579|MYH9_HUMAN Myosin-9 OS=Homo sapiens OX=9606 GN=MYH9 PE=1 SV=4	0.00149412	0.0417	8.7	0.000107	11	0.586	-1.6	0.353	-1.8	0.0985	-3.9	0.0635	2.1	0.0778	8.5	0.0147	8.7	0.952	-0.2	13.4404	12.0102	12.3952	10.233	11.8567	9.4799	16.9284	15.1714	11.2249	27.0461	17.3889	19.5932	21.3526	21.3836	21.854	15.6644	8.72625	14.149
P60953	Cell division control protein 42 homolog	CDC42	CVVVGDGAVGK;TPFLLVGTQIDLR;YVECSALTQK	sp|P60953|CDC42_HUMAN Cell division control protein 42 homolog OS=Homo sapiens OX=9606 GN=CDC42 PE=1 SV=2	0.0129739	0.201	3.2	0.00555	4.5	0.954	0	0.24	0.8	0.49	-0.6	0.157	1.4	0.127	4	0.00374	3.9	0.965	0.1	15.808	15.5221	16.9219	15.718	14.9739	13.4994	15.1559	14.7379	16.0102	23.3842	17.5576	16.9308	18.765	18.6251	20.1823	15.1581	14.6093	16.0331
Q96PD5	N-acetylmuramoyl-L-alanine amidase	PGLYRP2	AGLLRPDYALLGHR;EFTEAFLGCPAIHPR;GCPDVQASLPDAK;GSQTQSHPDLGTEGCWDQLSAPR;LLQLPLGFLYVHHTYVPAPPCTDFTR;TDCPGDALFDLLR	sp|Q96PD5|PGRP2_HUMAN N-acetylmuramoyl-L-alanine amidase OS=Homo sapiens OX=9606 GN=PGLYRP2 PE=1 SV=1	0.0167553	0.047	-2.7	0.0421	-2.8	0.244	-0.8	0.275	0.7	0.305	0.7	0.985	0	0.305	-1.2	0.266	-1.2	0.965	0.1	21.5475	22.2001	21.61	22.1714	22.0481	21.1615	20.6176	20.4764	22.1195	20.6804	19.0845	17.4434	17.6954	20.705	18.6297	20.8003	20.2035	19.6894
P61160	Actin-related protein 2	ACTR2	LCYVGYNIEQEQK;VVVCDNGTGFVK	sp|P61160|ARP2_HUMAN Actin-related protein 2 OS=Homo sapiens OX=9606 GN=ACTR2 PE=1 SV=1	0.000256235	0.0211	5.3	0.00354	4.5	0.137	-1.2	0.0644	-1.6	0.495	-0.7	0.29	-0.9	0.0273	4.9	9.95e-05	5	0.966	-0.1	13.6534	14.2176	14.3296	14.4843	16.3442	14.0545	15.057	15.0635	16.8235	22.2476	17.9316	17.9938	19.429	19.1225	19.8171	14.7844	13.9693	14.6319
P00558	Phosphoglycerate kinase 1	PGK1	ACANPAAGSVILLENLR;GCITIIGGGDTATCCAK;LGDVYVNDAFGTAHR;VSHVSTGGGASLELLEGK;YSLEPVAVELK	sp|P00558|PGK1_HUMAN Phosphoglycerate kinase 1 OS=Homo sapiens OX=9606 GN=PGK1 PE=1 SV=3	0.000476065	0.111	3.8	0.0022	5.1	0.129	-1.2	0.0728	1.4	0.743	0.1	0.083	1.2	0.0278	6.4	0.00219	6.5	0.967	-0.1	16.5071	16.2037	17.8336	15.4177	16.0093	15.3988	15.015	15.8432	15.6307	24.1041	18.0597	19.806	19.7593	20.3535	22.1103	15.001	13.0679	14.6981
P43652	Afamin	AFM	AESPEVCFNEESPK;ESLLNHFLYEVAR;FTDSENVCQER;IAPQLSTEELVSLGEK;LPNNVLQEK;RPCFESLKADK;SCCEEQNKVNCLQTR;SDVGFLPPFPTLDPEEK;TINPAVDHCCK	sp|P43652|AFAM_HUMAN Afamin OS=Homo sapiens OX=9606 GN=AFM PE=1 SV=1	0.00293116	0.022	-2.4	0.0258	-2.4	0.52	-0.2	0.108	0.9	0.124	0.9	0.98	0	0.0916	-1.3	0.1	-1.3	0.967	0	22.6648	23.6506	22.5059	23.5509	23.1202	22.1933	21.7424	21.8438	22.5335	21.2919	20.8233	19.417	20.8374	21.3537	19.4455	22.0881	21.9125	21.4642
P01834	Ig kappa chain C region	IGKC	ADYEKHKVYACEVTHQGLSSPVTK;DSTYSLSSTLTLSK;EAKVQWKVDNALQSGNSQESVTEQDSK;HKVYACEVTHQGLSSPVTK;SGTASVVCLLNNFYPR;TVAAPSVFIFPPSDEQLK;VDNALQSGNSQESVTEQDSK;VDNALQSGNSQESVTEQDSKDSTYSLSSTLTLSK;VQWKVDNALQSGNSQESVTEQDSK;VYACEVTHQGLSSPVTK	sp|P01834|IGKC_HUMAN Immunoglobulin kappa constant OS=Homo sapiens OX=9606 GN=IGKC PE=1 SV=2	0.00751108	0.028	-1.8	0.00631	-1.9	0.638	-0.3	0.34	0.6	0.227	0.8	0.692	-0.2	0.196	-0.8	0.116	-0.8	0.967	0	27.159	26.5587	27.6063	27.7327	26.9251	27.1602	25.7598	26.1505	27.4678	26.1964	24.9276	24.9116	25.1342	25.881	24.9534	26.3809	25.5541	26.5284
P00739	Haptoglobin-related protein	HPR	AVGDKLPECEAVCGKPK;DIAPTLTLYVGK;DIAPTLTLYVGKK;ILGGHLDAK;ILGGHLDAKGSFPWQAK;LPECEAVCGKPK;LRTEGDGVYTLNDK;LRTEGDGVYTLNDKK;SCAVAEYGVYVK;SPVGVQPILNEHTFCVGMSK;TEGDGVYTLNDK;TEGDGVYTLNDKK;TEGDGVYTLNDKKQWINK;VGYVSGWGQSDNFK;VTSIQHWVQK;VVLHPNYHQVDIGLIK	sp|P00739|HPTR_HUMAN Haptoglobin-related protein OS=Homo sapiens OX=9606 GN=HPR PE=2 SV=2	0.0194304	0.0637	-3	0.0529	-2.8	0.0651	-1.1	0.384	0.6	0.652	0.4	0.856	0.2	0.31	-1.2	0.145	-1.3	0.968	0	23.5347	21.5705	21.7899	23.6199	21.9988	20.6634	21.9346	21.3488	21.7248	21.1677	19.0159	17.7626	20.0463	19.6454	18.1049	21.3184	20.4291	19.9365
P09493	Tropomyosin alpha-1 chain	TPM1	ATDAEADVASLNR;IQLVEEELDR;KLVIIESDLER;LVIIESDLER;RIQLVEEELDR	sp|P09493|TPM1_HUMAN Tropomyosin alpha-1 chain OS=Homo sapiens OX=9606 GN=TPM1 PE=1 SV=2	0.000130534	0.0393	5.6	0.00107	5.4	0.0132	-1.7	0.63	-0.5	0.754	-0.2	0.791	-0.3	0.0154	6.8	0.000196	6.8	0.969	-0.1	15.2221	16.1037	13.1901	15.0208	16.0261	14.3135	15.3045	14.9749	15.6152	23.5725	18.1481	19.4898	20.4367	21.1682	19.8148	12.9631	13.8508	14.0993
P05106	Integrin beta-3	ITGB3	CGPGWLGSQCECSEEDYRPSQQDECSPR;CPTCPDACTFKK;DDLWSIQNLGTK;DNCAPESIEFPVSEAR;FQYYEDSSGK;GECLCGQCVCHSSDFGK;GKCECGSCVCIQPGSYGDTCEK;GSGDSSQVTQVSPQR;HVLTLTDQVTR;NDASHLLVFTTDAK;SFTIKPVGFK;TDTCMSSNGLLCSGR;VLEDRPLSDK;VLEDRPLSDKGSGDSSQVTQVSPQR;YCECDDFSCVR;YCRDEIESVK	sp|P05106|ITB3_HUMAN Integrin beta-3 OS=Homo sapiens OX=9606 GN=ITGB3 PE=1 SV=2	3.69e-06	0.0121	7.5	5.89e-07	7.8	0.149	-1.4	0.751	-0.3	0.443	-0.5	0.765	0.2	0.00685	8.6	8.18e-05	8.7	0.974	-0.1	14.6226	16.3363	14.2223	14.9382	14.7652	14.8544	15.3182	14.3525	16.4061	25.7381	20.5156	21.5012	22.7327	22.8008	22.3855	13.8496	13.1234	14.8977
P55072	Transitional endoplasmic reticulum ATPase	VCP	AIANECQANFISIK;ASGADSKGDDLSTAILK;ELQELVQYPVEHPDK;LDQLIYIPLPDEK;LGDVISIQPCPDVK;NVFIIGATNRPDIIDPAILRPGR;WALSQSNPSALR	sp|P55072|TERA_HUMAN Transitional endoplasmic reticulum ATPase OS=Homo sapiens OX=9606 GN=VCP PE=1 SV=4	0.000323842	0.05	4.3	0.000474	5.7	0.377	-1	0.903	0.1	0.255	-1.3	0.0548	1.4	0.03	5.4	0.000657	5.4	0.974	-0.1	15.8005	16.2511	16.1252	13.7598	14.896	15.4218	15.1468	15.1325	17.5775	23.4711	18.6508	19.0148	19.9748	20.8243	20.5009	15.4629	15.556	13.9862
P01591	Immunoglobulin J chain	IGJ	CYTAVVPLVYGGETK;FVYHLSDLCK;FVYHLSDLCKK;SSEDPNEDIVER;TRFVYHLSDLCK	sp|P01591|IGJ_HUMAN Immunoglobulin J chain OS=Homo sapiens OX=9606 GN=JCHAIN PE=1 SV=4	0.0181977	0.0536	-2.8	0.0508	-2.3	0.133	-0.9	0.243	0.8	0.629	0.4	0.617	0.4	0.322	-1.1	0.174	-1.1	0.976	0	24.5437	24.353	22.9522	24.5253	23.6812	22.3185	23.4629	22.4787	23.4529	22.6647	21.257	19.5497	21.546	21.8953	20.1313	22.7828	22.3356	21.6147
P07384	Calpain-1 catalytic subunit	CAPN1	LEICNLTPDALK;LVFVHSAEGNEFWSALLEK;NYPATFWVNPQFK;YLGQDYEQLR	sp|P07384|CAN1_HUMAN Calpain-1 catalytic subunit OS=Homo sapiens OX=9606 GN=CAPN1 PE=1 SV=1	0.00406825	0.049	5.1	0.00252	5.7	0.691	-0.6	0.245	-1.5	0.138	-2.2	0.529	0.7	0.104	4.2	0.02	4.1	0.977	0.1	15.6165	14.4499	13.4362	15.2748	12.7363	13.4597	16.5145	14.2473	17.1915	22.8954	17.2328	18.6191	18.9067	20.2196	19.4599	15.7084	13.4768	17.016
P07358	Complement component C8 beta chain	C8B	CDCICPVGSQGLACEVSYRK;CEGFVCAQTGR;EVSSCHCAPCQGNGVPVLK;GDYTLNNVHACAK;LLCNGDNDCGDQSDEANCRR;YYAGGCSPHYILNTR	sp|P07358|CO8B_HUMAN Complement component C8 beta chain OS=Homo sapiens OX=9606 GN=C8B PE=1 SV=4	7.61e-05	0.00948	-4.2	0.0176	-4.2	0.00206	-5	0.449	0.5	0.716	0.4	0.95	0.1	0.254	1.3	0.148	1.3	0.977	0	21.9897	22.6801	21.3369	23.0278	22.7711	19.9973	20.8759	21.3521	22.3266	19.0772	18.0294	16.2975	18.3679	18.0448	16.9056	17.4332	16.5481	15.4848
P62328	Thymosin beta-4;Hematopoietic system regulatory peptide	TMSB4X	SDKPDMAEIEK;SDKPDMAEIEKFDK;TETQEKNPLPSK;TETQEKNPLPSKETIEQEK	sp|P62328|TYB4_HUMAN Thymosin beta-4 OS=Homo sapiens OX=9606 GN=TMSB4X PE=1 SV=2	0.000182681	0.387	1.3	0.129	1.2	0.236	-2.3	0.0607	4.2	0.066	4.2	0.993	0	0.0045	7.7	0.000252	7.7	0.979	0	21.9278	21.2559	20.7397	22.1891	21.3412	20.3746	20.1948	16.2412	14.9606	25.0008	20.9411	21.7339	23.1707	22.4908	21.9054	15.169	15.4792	13.8221
P61158	Actin-related protein 3	ACTR3	AEPEDHYFLLTEPPLNTPENR;AGRLPACVVDCGTGYTK;DYEEIGPSICR;GVDDLDFFIGDEAIEKPTYATK;LGYAGNTEPQFIIPSCIAIK;LPACVVDCGTGYTK;TLTGTVIDSGDGVTHVIPVAEGYVIGSCIK;YSYVCPDLVK	sp|P61158|ARP3_HUMAN Actin-related protein 3 OS=Homo sapiens OX=9606 GN=ACTR3 PE=1 SV=3	0.000120651	0.0259	5.8	0.000432	6.5	0.568	-0.5	0.37	-0.8	0.218	-1.3	0.344	0.6	0.0314	5.6	0.000187	5.6	0.982	0	14.7638	14.5023	14.5387	15.0104	13.1689	13.8796	14.2662	15.0269	16.7829	23.7968	18.484	19.0321	19.9759	20.9323	20.5245	15.3269	14.2408	14.9964
Q0ZGT2	Nexilin	NEXN	GSAASTCILTIESK;NTSVVDSEPVR	sp|Q0ZGT2|NEXN_HUMAN Nexilin OS=Homo sapiens OX=9606 GN=NEXN PE=1 SV=1	9.91e-05	0.0139	3.8	0.00329	4.4	0.0486	-1.8	0.101	-1.3	0.08	-1.9	0.47	0.5	0.00968	4.3	0.000996	4.3	0.992	0	14.9403	14.1862	15.2966	15.3075	14.2515	13.232	16.8034	15.0774	16.5411	20.3055	17.6312	17.9055	18.4519	18.118	19.3005	14.79	13.6529	14.5874
P37837	Transaldolase	TALDO1	ALAGCDFLTISPK;LLGELLQDNAK	sp|P37837|TALDO_HUMAN Transaldolase OS=Homo sapiens OX=9606 GN=TALDO1 PE=1 SV=2	0.0081183	0.222	2.6	0.00664	3.9	0.511	-0.8	0.236	1.4	0.881	0.1	0.318	1.3	0.0575	4.8	0.00682	4.8	0.997	0	17.4351	15.0438	17.8526	14.308	15.2895	16.8286	14.9877	14.5671	16.4274	22.5297	17.4263	18.2235	19.2072	19.7567	19.1981	12.9431	16.1447	14.5564
P04114	Apolipoprotein B-100;Apolipoprotein B-48	APOB	AASGTTGTYQEWK;ALVEQGFTVPEIK;ALYWVNGQVPDGVSK;ATFQTPDFIVPLTDLR;ATGVLYDYVNK;AVSMPSFSILGSDVR;DLKVEDIPLAR;EYSGTIASEANTYLNSK;IAELSATAQEIIK;IEGNLIFDPNNYLPK;ITENDIQIALDDAK;IVQILPWEQNEQVK;LELELRPTGEIEQYSVSATYELQR;LLSGGNTLHLVSTTK;LNGEIQALELPQK;LPQQANDYLNSFNWER;NHLQLEGLFFTNGEHTSK;NLQNNAEWVYQGAIR;QTIIVVLENVQR;SGSSTASWIQNVDTK;SPAFTDLHLR;SVSDGIAALDLNAVANK;TLADLTLLDSPIK;TSSFALNLPTLPEVK;VELEVPQLCSFILK;VLVDHFGYTK…	sp|P04114|APOB_HUMAN Apolipoprotein B-100 OS=Homo sapiens OX=9606 GN=APOB PE=1 SV=3	3.68e-05	0.00306	-3	0.00441	-2.6	0.263	-0.5	0.132	0.8	0.544	0.3	0.323	0.4	0.0209	-1.7	0.0039	-1.7	0.998	0	22.2659	21.9745	22.1175	22.394	21.5212	21.2167	20.6964	21.3323	22.054	19.9184	19.0807	18.3137	18.7833	19.6606	18.873	20.9964	20.7712	20.7534
